# Supplementary material for: The association between body composition and metabolically unhealthy profile of adults with normal weight in Northwest China
Source: PLoS One. 2021 Mar 25;16(3):e0248782. doi: 10.1371/journal.pone.0248782 (PMC7993598; doi:10.1371/journal.pone.0248782)
Supplement: S1 Dataset — (XLS) [file pone.0248782.s001.xls]

## Sheet: S1 Dataset
Number	Sex	Age	SBP	DBP	FPG	TC	TG	HDL-C	LDL-C	Height	Weight	BMI	group	Smoking status	Alcohol drinking status	Tea drinking status	Physical exercise	Sleep disorder	Education level	Age-2	Age-3	FMI	VFL	SMR	WCF
1	2	40	105	79	5.35	3.34	0.84	1.5	2.07	1.55	51.4	21.4	1	1	1	1	2	2	2	1	2	5.86889	6	38.9105	75.7
2	2	65	86	62	15.32	6.94	2.36	1.57	4.76	1.57	47.7	19.4	2	1	1	2	2	2	1	3	7	5.67974	6	36.6876	72.6
3	1	59	118	69	4.96	4.03	1.54	1.21	2.76	1.655	64.7	23.6	1	4	1	1	1	1	2	2	5	4.52716	5	44.9768	81
4	1	73	133	78	5.63	3.83	0.91	2.2	1.86	1.65	52.9	19.4	1	1	2	2	2	2	2	3	8	3.01194	3	45.7467	67.4
5	1	56	119	77	4.98	4.57	0.77	1.76	3.14	1.74	69.4	22.9	1	4	2	1	3	1	2	2	5	4.52504	6	44.3804	85.2
6	2	72	106	60	5.53	4	1.12	1.41	2.85	1.65	60.5	22.2	1	1	1	1	3	2	1	3	8	6.46465	8	38.1818	85.3
7	2	56	107	71	5.07	4.33	0.88	2.22	2.42	1.715	54.3	18.5	1	1	1	1	2	2	2	2	5	2.61796	3	46.4088	68.3
8	1	63	137	82	5.97	4.97	1.06	2.38	2.8	1.71	56.9	19.5	1	1	2	2	2	2	2	3	6	2.63329	3	46.9244	71
9	2	74	142	72	5.02	2.92	0.55	1.32	1.76	1.485	51.1	23.2	1	1	1	1	1	2	1	3	8	8.75194	12	32.0939	83.2
10	1	35	117	81	4.8	3.92	0.91	1.67	2.4	1.705	57.2	19.7	1	4	2	1	3	1	2	1	1	1.89197	1	50.6993	70.9
11	2	51	122	101	5.36	5.77	0.61	1.47	5.34	1.51	46.6	20.4	1	1	1	2	3	1	1	2	4	4.82435	4	41.4163	72.8
12	1	58	140	88	4.68	3.76	0.48	2.15	2.1	1.75	68.2	22.3	1	4	2	1	2	1	2	2	5	3.85306	5	45.7478	83
13	1	59	103	64	4.49	4	3.54	1	2.09	1.595	48.8	19.2	2	1	1	2	2	1	2	2	5	4.36316	4	41.3934	70.5
14	1	71	170	78	4.54	4.12	1.18	1.53	2.56	1.65	59.6	21.9	1	1	1	1	1	2	1	3	8	4.73829	5	42.6174	76.5
15	2	47	108	67	4.55	3.84	1.37	1.34	2.31	1.48	43.6	19.9	1	1	1	1	3	2	1	2	3	4.20015	4	41.9725	68.1
16	2	54	107	72	4.43	4.51	1.28	1.51	3.24	1.69	61.5	21.5	1	1	1	1	3	1	1	2	4	5.81212	7	39.6748	81.5
17	2	46	118	85	5.3	4.55	1.1	1.73	3.18	1.545	50.7	21.2	1	1	1	1	3	2	2	2	3	5.40422	5	39.645	72.3
18	2	51	118	72	4.82	5.7	4.61	1.08	2.83	1.61	53.7	20.7	2	1	1	1	2	2	1	2	4	4.86092	5	41.3408	74.8
19	2	38	115	62	5.13	5.5	1.89	1.09	4.36	1.595	51.4	20.2	2	1	1	1	2	2	2	1	1	4.99209	5	40.2724	73.2
20	1	71	132	74	6.19	4.36	1.46	0.99	3.34	1.66	57.5	20.9	2	4	2	1	2	1	1	3	8	3.77413	4	44.8696	73.3
21	2	74	110	69	5.8	3.79	1.1	1.25	2.64	1.48	52.4	23.9	1	1	1	1	2	1	1	3	8	7.62418	8	36.0687	80.9
22	2	74	126	82	5.57	4.99	1.19	1.24	3.72	1.59	58.2	23	2	1	1	1	3	2	1	3	8	7.79241	10	35.2234	85.6
23	2	55	117	97	12.05	5.76	2.75	1.24	3.77	1.61	60.8	23.5	2	1	1	1	2	1	1	2	5	8.98885	12	32.8947	87.3
24	1	43	153	100	5.53	3.57	1.73	1	2.44	1.63	58.4	22	2	1	1	1	1	1	1	1	2	6.05969	7	39.5548	83.4
25	1	74	163	94	5.56	5.76	2.01	1.22	4.26	1.65	59.6	21.9	2	1	1	1	2	1	1	3	8	5.95041	7	38.4228	77.9
26	2	67	147	86	5.02	3.93	2.02	1.39	2.27	1.59	46.9	18.6	2	1	1	1	3	2	1	3	7	4.54887	5	39.8721	72.4
27	1	66	175	92	5.83	6.01	2.37	1.07	4.11	1.51	51.3	22.5	2	1	1	1	2	1	2	3	7	7.01724	7	36.4522	76.7
28	1	50	114	67	5.86	4.4	0.96	1.75	2.73	1.84	65.5	19.4	1	1	2	1	3	1	1	2	4	2.59924	4	48.0916	80.6
29	2	46	139	87	5.38	3.14	0.8	1.19	2.28	1.605	60.2	23.4	2	1	1	1	3	1	2	2	3	7.41452	8	36.8771	82.2
30	1	74	153	103	5.59	4.26	0.89	0.95	3.46	1.665	53	19.1	2	1	1	1	1	1	1	3	8	4.11222	5	42.2642	74.6
31	2	42	127	90	7.81	3.24	1.42	1.25	2	1.64	63.4	23.6	2	1	1	1	2	2	1	1	2	7.65913	9	36.7508	88
32	1	58	142	93	4.62	3.53	3.13	0.74	1.83	1.55	55.4	23	2	1	1	1	2	1	1	2	5	5.99376	6	40.4332	78.8
33	1	66	161	105	5.64	3.57	0.47	1.77	2.16	1.6	53.8	21	1	1	1	1	2	1	2	3	7	5.39062	5	40.3346	76.8
34	1	64	120	75	5.29	4.44	1.36	1.97	2.46	1.65	61.5	22.6	1	1	1	1	1	1	1	3	6	5.36272	6	41.7886	78.8
35	1	72	118	65	5.6	4.18	0.92	1.21	3.29	1.65	54.9	20.2	1	1	1	1	2	1	1	3	8	3.67309	4	44.2623	74.4
36	2	56	162	91	5.4	5.54	1.56	1.12	4.29	1.595	60.7	23.8	2	1	1	2	2	1	1	2	5	7.31125	8	37.2323	84.5
37	1	60	110	69	5.45	3.74	1.07	1.85	1.83	1.65	51.5	18.9	1	1	1	1	3	2	1	3	6	2.75482	3	46.6019	68.9
38	2	66	125	85	12.01	6.02	2.53	1.97	4.59	1.6	58.1	22.7	2	1	1	1	3	2	1	3	7	7.61719	10	35.284	83.6
39	2	54	151	78	29.86	3.62	0.87	1.56	2.17	1.54	52.4	22.1	2	1	1	1	3	1	1	2	4	6.70433	8	36.6412	80.6
40	2	55	125	80	5.4	5.93	1.31	1.39	4.56	1.55	56.4	23.5	1	1	1	1	2	1	1	2	5	6.86785	7	37.9433	79.9
41	2	55	114	92	6.55	3.69	1.44	0.92	2.63	1.61	50.6	19.5	2	1	1	1	2	1	1	2	5	4.3594	5	41.6996	71.5
42	1	63	113	68	5.2	5.8	2.06	1.28	4.5	1.685	61.9	21.8	1	4	1	1	3	1	1	3	6	3.73341	5	45.7189	79.1
43	2	38	107	78	5.08	3.56	1.94	0.62	2.43	1.64	59.1	22	2	1	1	1	2	1	2	1	1	6.76681	8	37.225	82.4
44	2	50	106	63	5.46	3.4	0.8	0.98	2.49	1.565	56.3	23	1	1	1	1	3	2	1	2	4	6.49185	7	38.5435	80.4
45	2	55	141	80	5.87	4.18	2.23	0.03	0.07	1.465	46.8	21.8	2	1	1	1	3	1	1	2	5	7.64132	8	33.9744	74.7
46	1	59	106	73	5.45	6.71	1.43	1.64	5.19	1.765	62.4	20	1	4	1	1	3	2	2	2	5	2.63223	3	48.0769	77
47	2	52	135	82	5.47	4.16	1.37	6.64	3.59	1.515	43.8	19.1	1	1	1	1	3	1	2	2	4	3.52907	3	43.379	68
48	2	61	129	74	5.25	4.1	1.01	1.41	2.58	1.61	56.7	21.9	1	1	1	1	1	2	1	3	6	5.36245	6	40.5644	77.8
49	1	70	136	76	6.1	3.83	1.04	1.08	2.7	1.645	57.6	21.3	2	1	1	1	2	2	1	3	8	4.4715	6	42.7083	80
50	2	71	145	84	14.09	5.12	1.67	1.47	3.08	1.53	46.1	19.7	2	1	1	1	3	2	1	3	8	5.55342	6	37.5271	75.5
51	1	74	135	75	5.59	3.73	1.07	0.99	2.7	1.72	67.1	22.7	2	4	1	1	2	1	1	3	8	5.34072	7	41.5797	83.4
52	2	74	155	89	6.08	3.75	1.54	1.25	2.37	1.54	51.7	21.8	2	1	1	1	3	2	1	3	8	5.98752	6	38.1044	73.8
53	2	74	118	67	5.86	3.88	2.65	0.84	2.13	1.53	54.9	23.4	2	1	1	1	2	1	1	3	8	6.92042	7	37.3406	79.5
54	1	74	126	89	5.07	3.18	1.2	0.84	2.27	1.635	63.2	23.6	2	1	1	1	3	1	2	3	8	5.91046	7	40.5063	83.6
55	1	74	121	71	9.28	3.27	0.84	0.86	2.41	1.605	53.3	20.7	2	1	1	1	1	2	2	3	8	5.70647	7	38.2739	78.4
56	1	63	148	90	5.09	3.88	1.37	1.58	2.06	1.74	58.2	19.2	1	1	1	1	3	1	1	3	6	2.31206	3	48.4536	70.4
57	2	45	113	81	5.69	4.61	0.72	1.33	3.53	1.61	62	23.9	1	1	1	2	2	1	1	2	3	6.21118	7	40	82.5
58	2	50	150	99	6.04	3.66	1.11	0.99	2.33	1.69	64.3	22.5	2	1	1	2	3	1	1	2	4	6.5824	8	38.5692	87.9
59	2	53	125	83	5.2	5.46	0.95	1.35	4.04	1.605	52.4	20.3	1	1	1	1	2	1	1	2	4	4.81362	5	40.8397	74.8
60	1	63	108	63	5.3	3.19	1.19	0.84	2.29	1.71	55.3	18.9	1	4	1	1	2	1	2	3	6	3.11207	4	45.5696	75.6
61	2	58	136	90	5.42	4.43	1.84	1.7	2.44	1.625	57.6	21.8	2	1	1	1	3	2	1	2	5	6.58935	8	37.1528	83.5
62	2	46	125	88	5.26	4.39	1.98	0.92	3.1	1.65	57.7	21.2	2	1	1	1	3	2	1	2	3	5.73003	6	39.5147	79.3
63	1	63	148	89	5.18	4.97	0.64	1.37	3.68	1.72	65.6	22.2	1	1	1	1	3	1	1	3	6	4.46187	6	44.3598	85
64	2	50	128	83	6.49	5.55	4.96	0.85	1.91	1.575	57.1	23	2	1	1	2	2	1	1	2	4	7.33686	8	36.7776	82.5
65	2	54	122	71	5.08	3.79	0.92	1.46	2.43	1.57	53.5	21.7	1	1	1	1	2	1	1	2	4	5.55803	6	39.8131	79.8
66	2	57	144	78	5.3	4.2	0.72	1.46	2.7	1.72	65.2	22	1	1	1	1	2	1	1	2	5	7.06463	10	36.1963	83.4
67	1	47	124	109	5.99	3.02	1.28	0.92	2.05	1.69	56.8	19.9	2	4	1	2	3	1	1	2	3	2.17079	2	49.8239	73
68	1	64	125	70	6.42	4.49	1.18	1.08	3.29	1.675	58.1	20.7	1	1	1	1	3	1	2	3	6	4.56226	5	42.8571	80.5
69	1	55	133	95	5.18	4.93	0.94	1.71	3.17	1.745	61.1	20.1	1	1	1	1	3	1	2	2	5	3.87517	5	44.5172	80.9
70	2	44	101	70	5.71	4.33	0.43	2.03	2.47	1.555	56.7	23.4	1	1	1	2	2	2	1	1	2	7.03053	7	37.7425	79.3
71	1	62	102	63	5.79	3.76	1.16	0.94	2.74	1.775	68.3	21.7	1	4	1	1	2	2	1	3	6	4.9514	7	42.0205	84.9
72	1	64	127	91	6.29	5.84	2.93	0.98	3.83	1.65	63.4	23.3	2	1	1	2	1	1	1	3	6	6.35445	7	40.3785	87.9
73	2	49	101	65	5.8	3.31	1.14	1.14	2.12	1.44	47.8	23.1	1	1	1	1	3	2	1	2	3	6.65509	5	37.8661	73.5
74	2	59	104	71	12.63	4.12	1.83	0.92	2.77	1.625	61.5	23.3	2	1	1	1	2	1	1	2	5	7.76331	10	35.7724	85.2
75	1	54	115	65	4.71	4.47	1.26	0.94	3.41	1.645	55.9	20.7	1	4	1	1	2	1	1	2	4	4.36064	5	43.2916	80.2
76	2	43	134	95	5.17	4.85	1.11	1.46	3.29	1.52	47.3	20.5	1	1	1	1	3	1	1	1	2	5.4536	5	39.1121	73.4
77	1	74	147	92	5.28	3.64	1.18	0.86	2.72	1.68	63.5	22.5	2	1	1	1	2	1	1	3	8	5.6335	7	40.9449	81.7
78	1	48	112	81	17.51	4.45	2.34	0.92	3.03	1.705	62.5	21.5	2	1	1	1	1	2	1	2	3	4.88472	6	43.04	85.7
79	2	64	140	101	4.4	4.71	1.19	1.53	3.14	1.54	55.9	23.6	1	1	1	1	3	1	1	3	6	7.21032	8	36.8515	82.7
80	2	55	124	74	4.97	7.52	1.58	1.14	6.15	1.495	50.8	22.7	1	1	1	1	2	1	1	2	5	6.0402	5	39.5669	74
81	2	65	151	83	5.2	5.28	1	1.74	3.61	1.57	55.6	22.5	1	1	1	2	3	2	1	3	7	6.69398	7	37.2302	79.1
82	2	53	132	80	5.45	5.16	0.82	2.2	2.85	1.56	47.6	19.6	1	1	1	1	2	2	1	2	4	4.2735	4	41.8067	72.3
83	1	46	114	74	4.71	5.57	1.03	1.34	4.39	1.64	62.2	23.1	1	4	1	1	2	1	1	2	3	4.94497	6	43.4084	84.9
84	1	47	99	64	5.01	3.5	1.23	0.87	2.38	1.675	61.6	22	1	4	1	1	2	1	1	2	3	5.5959	7	41.0714	83.4
85	2	66	137	52	5.81	5.77	1.39	1.15	4.33	1.65	63.5	23.3	2	1	1	1	3	1	1	3	7	5.76676	7	40.4724	83.1
86	2	61	131	80	5.2	4.79	0.98	1.38	3.43	1.585	48	19.1	1	1	1	1	3	1	1	3	6	3.62229	4	43.5417	70.3
87	1	68	105	72	4.91	3.51	0.45	1.1	2.51	1.66	61.3	22.2	1	1	1	2	2	1	1	3	7	4.31848	5	44.0457	74
88	2	40	118	79	5.38	3.97	0.49	1.86	2.11	1.61	49.8	19.2	1	1	1	1	2	1	2	1	2	3.47209	4	44.5783	72.9
89	2	41	100	72	4.9	3.81	0.73	1.2	2.62	1.61	56.5	21.8	1	1	1	1	2	1	1	1	2	5.74824	6	40.177	81.4
90	2	39	118	72	4.62	3.49	0.87	1.13	2.51	1.62	56.9	21.7	1	1	1	1	1	2	1	1	1	6.17284	6	39.0158	80.7
91	2	56	128	76	4.59	5.46	0.48	1.53	4.08	1.56	53.5	22	1	1	1	1	3	1	1	2	5	6.90335	8	36.4486	79.6
92	2	62	126	86	5.01	3.95	1.4	1.89	2.02	1.63	56.9	21.4	1	1	1	1	3	1	1	3	6	7.2641	10	34.9736	81.5
93	1	63	149	102	5.84	4.15	1.87	1.15	2.69	1.72	55.2	18.7	2	1	1	1	3	2	1	3	6	2.60276	3	46.9203	74.6
94	2	68	123	76	17.4	3.23	1.41	0.93	2.07	1.64	61.7	22.9	2	1	1	1	3	2	1	3	7	7.32451	9	36.4668	86.7
95	2	65	130	70	10.04	4.51	1.12	0.95	3.75	1.57	53.7	21.8	2	1	1	1	3	2	1	3	7	6.65341	7	37.0577	79.6
96	1	69	144	90	5.42	2.82	0.4	1.64	1.39	1.67	55.7	20	1	1	2	1	3	1	1	3	7	2.68923	3	47.3968	70.7
97	2	63	115	71	5.61	5.33	1.6	1.44	3.59	1.58	48.3	19.3	1	1	1	1	2	1	1	3	6	5.44784	6	38.0952	74.4
98	2	63	110	68	4.95	5.02	0.9	0.97	4.16	1.55	54.1	22.5	1	1	1	1	3	1	1	3	6	8.07492	10	33.4566	77.5
99	1	74	111	72	5.81	4.65	2.32	1.07	2.97	1.765	73.1	23.5	1	2	1	1	3	2	1	3	8	6.61268	10	39.1245	91.9
100	2	49	117	73	6.6	5.99	1.08	1.96	3.94	1.645	62	22.9	1	1	1	1	2	1	2	2	3	4.65628	5	43.871	81.9
101	2	51	113	70	4.57	5.54	1.57	1.67	3.75	1.615	57.5	22	1	1	1	1	2	2	1	2	4	5.82772	7	40.1739	84.2
102	2	50	135	90	4.61	5.16	1.33	1.6	3.7	1.54	52.4	22.1	1	1	1	1	2	2	2	2	4	6.02968	6	39.313	79
103	1	62	141	107	6.29	4.09	0.87	1.01	3.05	1.73	62.3	20.8	2	1	1	1	3	1	1	3	6	3.54172	5	45.9069	80.6
104	1	54	125	78	5.09	3.03	0.72	1.17	1.78	1.66	59.9	21.7	1	2	1	2	3	1	2	2	4	3.95558	5	44.5743	75.2
105	2	54	169	107	5	4.56	0.75	1.87	2.79	1.635	60.8	22.7	1	1	1	1	3	1	1	2	4	7.18234	9	36.5132	83.2
106	1	65	127	75	6.1	4.25	0.79	0.89	3.56	1.625	59.5	22.5	2	1	2	1	3	1	1	3	7	5.03669	6	42.521	80.7
107	2	64	147	94	5.99	4.06	1.56	0.76	2.88	1.53	51.1	21.8	2	1	1	1	1	1	1	3	6	6.23692	6	38.1605	78.2
108	2	56	126	78	4.99	3.9	2.03	0.78	2.49	1.555	54.7	22.6	2	1	1	1	2	2	2	2	5	7.07189	7	37.1115	81.2
109	2	42	110	72	4.81	4.28	0.75	1.53	2.87	1.52	49.5	21.4	1	1	1	1	2	2	2	1	2	6.40582	6	37.5758	76.2
110	1	72	122	76	5.17	3.94	1.99	0.89	2.59	1.66	62.8	22.8	2	1	1	1	3	1	1	3	8	6.06039	8	39.6497	85.7
111	2	68	125	74	5.13	5.21	1.92	0.64	4.07	1.485	48.7	22.1	2	1	1	1	3	1	1	3	7	7.61827	9	34.2916	78.4
112	1	63	111	68	5.11	4.22	1.28	1.12	2.8	1.82	68.2	20.6	1	1	1	1	3	1	1	3	6	2.35479	3	49.4135	80.1
113	2	65	167	79	12.55	3.59	1.47	1.68	1.69	1.645	51.5	19	2	4	1	1	3	1	1	3	7	2.47596	3	47.3786	71.1
114	2	38	103	68	5.81	2.65	0.5	1.28	1.2	1.56	56.7	23.3	1	1	1	1	1	1	2	1	1	6.6979	7	38.9771	82.4
115	2	35	107	64	5.93	4.63	1.21	1.31	3.22	1.59	59.6	23.6	1	1	1	1	3	1	2	1	1	8.02975	10	35.5705	85.5
116	2	53	149	104	4.86	4.79	1.18	1.21	3.46	1.52	54.8	23.7	2	1	1	1	1	2	1	2	4	7.09834	6	38.1387	81
117	2	54	97	67	4.9	4.88	0.57	1.58	3.42	1.625	50.7	19.2	1	1	1	1	3	2	1	2	4	4.84734	5	40.2367	73.4
118	2	46	127	86	4.75	3.6	0.57	1.58	2.05	1.58	58.1	23.3	1	1	1	1	2	1	2	2	3	6.68963	7	38.7263	84.3
119	2	35	108	68	4.88	4.34	0.92	1.2	3.21	1.6	61	23.8	1	1	1	1	2	1	1	1	1	6.21094	6	40.3279	80
120	2	63	130	79	5.74	6.03	1.54	1.28	4.26	1.6	54.1	21.1	2	1	1	1	2	1	1	3	6	5.27344	6	40.2957	77.6
121	1	70	131	78	5.33	4.98	1.05	0.92	3.81	1.625	58.1	22	2	1	1	1	1	1	1	3	8	5.30178	6	41.3081	83
122	1	47	123	80	4.33	4.01	1.36	0.73	3.13	1.69	67.4	23.6	1	4	1	1	3	1	1	2	3	4.48164	5	45.549	83.4
123	2	63	116	65	4.64	5.54	1.41	1.09	4.23	1.465	42.4	19.8	1	1	1	1	2	1	1	3	6	5.73099	5	36.7925	71.5
124	2	53	108	76	4.92	4.14	1	1.21	2.78	1.62	61.2	23.3	1	1	1	1	2	1	1	2	4	7.01113	8	38.0719	83.6
125	1	55	121	82	6.23	3.09	0.91	1.53	1.44	1.74	67.5	22.3	1	1	1	1	3	1	2	2	5	4.02959	5	45.7778	80.7
126	2	41	109	66	4.78	3.29	0.94	0.73	2.27	1.59	57.5	22.8	1	1	1	1	2	1	1	1	2	5.57731	6	41.3913	78.8
127	1	61	128	56	4.97	4.68	0.83	1.29	3.31	1.655	54.8	20	1	1	1	1	3	1	2	3	6	3.24933	4	45.8029	73.3
128	1	51	172	113	5.94	3.68	4.71	1.38	2.29	1.695	57.5	20	2	4	1	1	1	1	1	2	4	4.35081	5	42.7826	80.4
129	1	69	146	87	6.79	4.47	5.75	0.74	3.2	1.605	56.8	22	2	1	1	1	3	1	1	3	7	4.81362	5	42.2535	76.4
130	2	37	111	69	5.36	3.49	3.95	1.01	2.22	1.59	58.1	23	2	1	1	1	2	2	1	1	1	7.3573	8	36.6609	83.1
131	2	35	150	112	6.09	6.91	3.89	1.2	4.06	1.51	51.4	22.6	2	1	1	1	1	2	2	1	1	8.46454	10	33.2685	81
132	1	71	157	93	19.27	4.94	2.46	0.58	3.47	1.675	66.7	23.8	2	1	1	1	2	2	1	3	8	6.38004	8	39.8801	85.2
133	2	51	119	83	4.92	5.05	1.19	1.46	3.25	1.58	56.2	22.5	1	1	1	1	2	1	1	2	4	7.93142	10	34.5196	85.5
134	1	49	124	80	5.58	3.13	2.2	1.25	1.6	1.7	57.3	19.8	1	4	1	1	3	1	2	2	3	2.80277	3	47.8185	74.5
135	1	47	111	85	5.15	4.7	3.53	1.06	3.12	1.535	53.2	22.6	2	1	1	1	2	1	1	2	3	5.47486	5	41.5414	78.5
136	1	54	120	69	5.15	3.47	1.87	0.87	2.26	1.64	61.7	22.9	2	4	1	1	2	1	2	2	4	4.90779	5	43.7601	80.8
137	2	40	108	71	4.61	4.78	1.73	1.05	3.85	1.575	49.2	19.8	2	1	1	2	1	2	2	1	2	4.43437	5	41.4634	71.4
138	1	68	118	72	5.31	4.69	2.62	1.12	3.07	1.62	59.1	22.5	1	1	1	1	3	1	1	3	7	5.29645	6	41.9628	81.3
139	2	70	112	65	5.8	4.25	1.16	1.22	3.23	1.49	50.7	22.8	1	1	1	1	2	2	1	3	8	6.48619	6	37.8698	76
140	2	48	126	83	4.7	4.7	1.61	0.93	3.3	1.56	57.6	23.7	1	1	1	1	2	1	1	2	3	6.16371	6	40.625	81.7
141	2	43	121	76	5.51	3.03	1.66	1.06	1.72	1.63	54.5	20.5	1	1	1	1	2	2	2	1	2	5.5704	7	38.8991	81.4
142	2	53	107	63	5.22	4.23	1.26	1.19	2.72	1.615	52.7	20.2	1	1	1	2	1	1	1	2	4	5.98108	7	37.5712	81.6
143	2	51	113	73	4.61	3.86	0.76	1.23	2.33	1.53	55	23.5	1	1	1	1	3	1	1	2	4	7.13401	7	37.4545	80
144	2	58	100	72	4.68	4.64	0.77	1.21	3.27	1.66	52.9	19.2	1	1	1	1	1	2	1	2	5	4.49993	5	41.2098	74.3
145	1	53	126	70	5.23	4.38	0.54	1.35	2.95	1.685	67.6	23.8	1	1	1	1	3	1	1	2	4	5.00136	6	44.0828	82.9
146	2	52	120	78	5.79	4.17	0.62	1.66	2.35	1.63	52.7	19.8	1	1	1	2	2	1	1	2	4	4.36599	5	42.1252	76.3
147	1	55	143	97	5.68	4.08	0.83	1.24	2.76	1.73	63.4	21.2	1	1	1	1	2	1	1	2	5	2.73982	3	48.7382	75.5
148	2	65	109	87	5.59	3.76	0.64	1.27	2.36	1.59	52.4	20.7	2	1	1	1	2	2	1	3	7	5.41909	6	39.5038	79.9
149	1	71	118	71	12.24	4.89	1.5	1.03	3.4	1.685	60.8	21.4	1	1	1	1	3	1	1	3	8	5.17747	7	41.6118	87.3
150	1	69	150	82	10.39	4.08	1.28	1.32	2.43	1.625	62	23.5	2	1	1	1	3	1	1	3	7	7.00592	8	37.9032	86.1
151	1	44	115	61	5.21	4.29	1.07	0.86	3.2	1.68	67.1	23.8	1	4	1	1	2	1	1	1	2	5.42092	6	43.07	86.4
152	2	50	147	91	5.25	5.25	2.1	1.11	3.25	1.57	51.7	21	2	1	1	1	2	2	1	2	4	5.15234	5	40.8124	78.8
153	2	55	110	71	4.56	3.97	0.85	1.45	2.36	1.67	63.9	22.9	1	1	1	1	2	2	1	2	5	5.23504	6	42.097	81.1
154	1	55	152	94	4.97	4.5	2.04	0.51	3.29	1.78	73.8	23.3	2	1	1	2	3	1	2	2	5	5.11299	8	43.2249	89.9
155	1	64	155	89	5.55	3.51	0.94	0.97	2.28	1.69	66.9	23.4	2	1	1	1	3	1	1	3	6	4.44662	5	45.142	83.6
156	2	63	110	63	5.16	3.74	0.9	0.86	2.7	1.52	48	20.8	1	1	1	1	2	2	1	3	6	6.92521	8	34.7917	76.8
157	2	46	111	73	4.61	4.19	0.89	1.83	2.27	1.61	59.8	23.1	1	1	1	1	2	1	1	2	3	5.78681	6	40.8027	79.6
158	2	52	106	77	5.37	4.35	0.9	1.38	2.78	1.52	49.5	21.4	1	1	1	1	2	2	1	2	4	5.15062	5	41.0101	75
159	2	39	100	67	5.34	3.65	0.88	1.06	2.34	1.56	50.2	20.6	1	1	1	1	2	1	2	1	1	5.17751	5	39.8406	74.5
160	1	72	113	76	5.28	3.53	0.8	0.86	2.52	1.71	68	23.2	2	1	1	1	3	1	1	3	8	5.81375	8	40.8824	85.9
161	2	41	102	66	4.66	3.87	2.88	0.58	2.36	1.51	54.3	23.8	2	1	1	2	3	2	1	1	2	8.72769	10	33.8858	82.4
162	2	51	106	65	4.71	4.16	0.51	1.73	2.23	1.545	50	20.9	1	1	1	1	3	2	2	2	4	4.77582	4	42	73.9
163	2	45	120	66	4.76	4.11	0.98	1.07	2.84	1.615	57.9	22.2	1	1	1	1	3	2	1	2	3	4.10241	5	44.3869	76.9
164	2	65	147	88	9.02	5.42	5.9	0.92	1.18	1.6	56.5	22.1	2	1	1	1	2	1	2	3	7	7.69531	10	34.5133	83.3
165	1	49	125	80	4.6	4.92	1.54	0.94	3.61	1.77	66.5	21.2	1	1	1	1	3	1	1	2	3	4.08567	6	44.812	84.2
166	2	42	106	77	5.26	4.76	0.65	1.31	3.55	1.645	62.6	23.1	1	1	1	1	3	1	2	1	2	7.16919	9	36.901	84.1
167	2	63	128	76	5.33	3.67	1.3	0.91	2.44	1.55	53	22	2	1	1	1	1	1	1	3	6	4.78668	5	42.4528	75.6
168	2	39	141	67	5.68	3.98	0.43	1.77	2.11	1.645	59.1	21.9	1	1	1	1	3	1	2	1	1	5.46928	6	40.7783	78.9
169	2	52	127	75	4.52	5.35	1.56	0.99	3.84	1.62	60.5	23.1	1	1	1	1	3	1	1	2	4	6.89681	8	37.5207	83.3
170	1	37	140	93	5.66	3.53	1.54	0.67	2.43	1.665	59.2	21.3	2	1	1	1	2	1	1	1	1	3.78757	4	45.777	81.1
171	2	36	119	80	5.01	5.04	0.98	1.26	3.42	1.58	56.1	22.5	1	1	1	1	3	1	2	1	1	7.97148	10	34.5811	85.5
172	2	74	138	84	4.46	5.22	0.83	1.13	3.9	1.595	58.7	23.1	2	1	1	1	2	1	1	3	8	7.31125	9	36.4566	83.8
173	1	38	133	89	4.87	3.72	1.85	0.75	2.49	1.62	61.6	23.5	2	1	1	1	3	1	2	1	1	4.87731	5	44.6429	84.3
174	2	57	113	75	4.49	4.47	1.69	0.52	3.41	1.615	54	20.7	1	1	1	1	1	1	1	2	5	5.36764	6	39.4444	73.9
175	1	48	112	73	4.56	3.78	0.6	1.31	2.3	1.56	52.7	21.6	1	1	1	1	2	1	1	2	3	4.52005	4	43.074	75.6
176	2	42	126	82	5.47	4.04	1.57	0.93	2.56	1.68	66.2	23.4	1	1	1	1	3	1	2	1	2	6.80272	8	39.426	87.6
177	2	43	115	76	4.57	2.88	0.52	0.99	1.91	1.505	43.9	19.4	1	1	1	1	2	1	1	1	2	5.29795	5	38.041	73.5
178	2	39	116	74	4.02	4.37	0.94	1.4	2.72	1.52	51.9	22.5	1	1	1	1	2	1	2	1	1	7.40132	8	35.8382	79
179	2	60	131	77	5.31	4.33	2.45	0.91	2.55	1.62	61.8	23.5	2	1	1	1	3	1	1	3	6	8.19235	11	35.1133	87.7
180	2	66	133	90	5.75	6.54	4.4	0.95	2.72	1.58	57.1	22.9	2	1	1	1	3	1	1	3	7	6.68963	8	38.0035	84.2
181	1	71	133	92	5.43	5.51	1.23	1.08	4.08	1.725	63.9	21.5	1	1	1	1	3	1	1	3	8	4.57047	6	43.349	84.1
182	2	69	109	62	4.55	4.63	0.71	1.66	2.56	1.525	49.2	21.2	1	1	1	1	3	2	1	3	7	5.71889	6	38.8211	76.5
183	1	74	158	85	4.51	3.75	0.73	0.65	3.15	1.75	72.4	23.6	2	1	1	1	3	1	1	3	8	5.74694	8	41.8508	90.6
184	2	58	106	55	5.13	4.66	1.16	1.81	2.47	1.59	55.7	22	1	1	1	1	2	1	1	2	5	5.89375	6	39.3178	76.8
185	1	42	130	89	4.85	3.73	0.7	1	2.69	1.625	58.3	22.1	2	1	1	2	1	2	1	1	2	3.86272	4	45.9691	78.9
186	2	46	119	80	14.95	3.85	0.87	1.12	2.57	1.59	50.8	20.1	2	1	1	1	1	1	1	2	3	3.83687	4	43.5039	74.8
187	1	52	151	43	4.57	4.23	0.95	1.54	2.36	1.72	63.3	21.4	1	1	1	2	2	1	1	2	4	3.85343	5	45.4976	81
188	1	69	109	63	4.44	5.64	1.31	0.83	4.63	1.685	66.1	23.3	1	1	1	1	2	1	1	3	7	6.76241	9	38.7292	89
189	1	53	120	79	5.21	4.11	3.08	0.91	2.08	1.7	65.4	22.6	2	1	1	1	1	2	2	2	4	4.9481	6	43.578	84.3
190	2	40	105	65	4.81	3.72	1.36	0.77	2.47	1.65	51.2	18.8	2	1	1	1	2	1	1	1	2	3.48944	5	43.75	77.5
191	2	42	116	75	5.04	4.08	4.6	1.09	2.71	1.58	49.3	19.8	2	1	1	1	3	1	2	1	2	4.60663	5	41.1765	71.2
192	1	53	126	86	4.98	5.26	1.45	1.84	3.37	1.645	57.8	21.4	1	1	1	1	3	1	2	2	4	4.65628	5	42.9066	77
193	2	40	122	78	5.08	3.64	1.31	1.24	2.04	1.775	73	23.2	1	1	1	1	2	1	2	1	2	7.49058	11	36.8493	90.2
194	2	37	126	83	5.69	4.44	1.9	1.46	2.56	1.62	58	22.1	1	1	1	2	3	2	2	1	1	8.30666	11	33.4483	85.6
195	2	37	116	79	5.01	3.85	1.26	1.14	2.2	1.695	57.4	20	1	1	1	1	3	1	2	1	1	5.18617	6	40.5923	79.2
196	1	51	106	64	5.54	4.36	1.24	1.67	3.26	1.67	62.8	22.5	1	4	1	1	2	1	1	2	4	6.27488	7	39.4904	84.8
197	2	43	152	89	5.44	5.29	1	1.43	2.71	1.615	62.5	23.9	1	1	1	1	2	1	1	1	2	6.8629	8	39.2	86.6
198	1	55	126	91	6.4	5.48	1.84	1.83	3.57	1.65	65	23.9	2	1	1	1	3	2	1	2	5	7.01561	8	38.9231	90.2
199	2	44	127	89	4.35	4.98	0.99	1.4	3.26	1.69	58.7	20.5	1	1	1	1	1	1	2	1	2	5.18189	7	40.0341	83.8
200	2	46	120	74	5.61	5.13	1.82	0.77	3.55	1.6	57	22.3	2	1	1	1	2	1	1	2	3	6.67969	7	37.5439	81.6
201	2	44	89	54	7.54	3.4	2	1.3	2.18	1.63	57.9	21.8	2	1	1	1	3	1	2	1	2	6.09733	7	39.0328	79.9
202	1	66	90	57	4.82	6.13	1.35	1.1	4.72	1.68	59.5	21.1	1	4	1	2	2	2	1	3	7	5.13747	6	41.1765	81.9
203	1	57	131	76	4.9	4.37	0.5	1.63	3.78	1.735	58.6	19.5	1	2	1	1	3	1	2	2	5	3.18913	4	45.7338	73.8
204	2	37	119	76	6.63	3.21	2.11	1.24	1.89	1.62	55.3	21.1	2	1	1	1	2	1	2	1	1	4.15333	4	44.123	74
205	1	53	143	90	5.33	4.46	3.81	0.66	3.16	1.63	60.6	22.8	2	1	1	1	3	1	2	2	4	3.65087	3	47.0297	78.3
206	2	48	124	71	4.86	4.69	2.55	16.3	2.66	1.62	62.8	23.9	1	1	1	1	3	1	1	2	3	7.16354	8	38.2166	86.1
207	1	50	118	70	5.16	3.46	1.74	0.82	2.51	1.725	71.2	23.9	2	4	1	1	3	1	2	2	4	6.92292	9	39.6067	93.3
208	2	40	121	85	5.06	4.44	1.88	1.13	3.17	1.525	49.5	21.3	2	1	1	1	3	1	2	1	2	5.93389	6	38.7879	78.3
209	2	56	153	100	5.71	3.6	1.37	1.2	2.45	1.46	50.3	23.6	2	1	1	1	3	1	2	2	5	7.08388	6	37.3757	74.6
210	2	53	140	87	5.3	4.83	2.99	0.59	3.74	1.475	47.7	21.9	2	1	1	1	3	2	2	2	4	6.343	5	37.5262	70.7
211	2	35	118	76	4.76	4.22	1.55	1.35	2.73	1.72	60.6	20.5	1	1	1	2	3	1	3	1	1	3.81963	4	44.7195	76.2
212	2	39	128	78	4.72	4.36	1.01	1.1	3.19	1.645	62.9	23.2	1	1	1	1	3	1	3	1	1	6.46705	7	39.5866	84.5
213	2	62	126	84	5.28	4.37	1.83	1.1	2.58	1.72	70.4	23.8	2	1	1	1	2	1	3	3	6	7.87588	11	36.6477	91.8
214	2	72	149	85	4.67	5.92	0.83	1.88	3.96	1.43	40.5	19.8	1	1	1	1	3	2	1	3	8	6.16167	6	35.3086	71.2
215	2	60	142	79	5.5	5.36	2.7	0.96	3.47	1.465	51.1	23.8	2	1	1	1	3	2	1	3	6	8.15385	9	34.8337	80.8
216	2	62	134	80	5.6	5.09	0.86	1.16	3.94	1.545	54.2	22.7	2	1	1	1	3	1	2	3	6	7.79213	9	34.5018	78.9
217	1	72	119	104	4.22	5.85	0.8	1.09	4.9	1.415	45.2	22.6	1	1	1	1	1	1	2	3	8	6.59267	5	37.6106	72.1
218	2	55	111	78	5.27	7.43	1.56	1.06	6.56	1.5	44	19.6	1	1	1	1	2	1	1	2	5	4.66667	4	40.4545	70.3
219	2	61	124	74	6.03	5.78	2.3	0.94	4.36	1.49	51.8	23.3	2	1	1	1	3	1	2	3	6	7.4321	8	36.2934	82.2
220	1	61	130	70	5	4.14	0.87	0.93	2.88	1.74	68.2	22.5	2	1	1	1	3	1	1	3	6	4.12868	5	45.8944	84.4
221	1	63	107	57	4.79	3.11	1.15	0.85	1.98	1.67	56.9	20.4	1	4	1	1	3	1	2	3	6	4.26692	5	43.2337	79.3
222	1	74	155	91	14.21	3.62	1.61	0.82	2.26	1.54	55.3	23.3	2	1	1	1	2	1	1	3	8	6.53567	7	38.3363	79.6
223	2	56	116	70	5.13	5.38	0.99	1.89	3.47	1.53	54.1	23.1	1	1	1	1	3	2	1	2	5	7.73207	9	35.4898	82.3
224	2	70	143	81	5	5.59	1.62	1.35	3.65	1.49	42.2	19	1	1	1	2	2	1	1	3	8	5.17995	6	37.2038	71.5
225	2	73	127	67	5.26	4.99	0.55	1.47	3.77	1.54	55.4	23.4	1	1	1	1	1	2	1	3	8	8.18013	10	33.935	80.7
226	2	60	103	70	5.75	3.7	1.83	1.29	1.93	1.52	44.4	19.2	1	1	1	1	2	1	1	3	6	5.19391	5	38.2883	70.3
227	1	38	111	82	4.4	4.07	1.3	1.08	2.68	1.77	60.3	19.3	1	4	1	1	2	1	2	1	1	2.6493	3	47.927	76.1
228	2	53	128	89	5.47	4.06	0.53	1.49	2.72	1.615	60.8	23.3	1	1	1	1	3	2	2	2	4	7.28465	9	37.0066	83.7
229	2	48	115	77	4.96	5.44	2.85	1.21	3.27	1.6	53.5	20.9	2	1	1	1	3	1	2	2	3	6.5625	8	36.4486	79.2
230	2	53	135	104	5.37	5.27	2.2	1.23	3.4	1.61	62.1	23.9	2	1	1	1	2	1	2	2	4	8.83454	12	33.9775	90.1
231	2	48	109	69	4.81	3.99	1.43	1.4	2.25	1.65	57.7	21.2	1	1	1	1	2	1	2	2	3	4.81175	6	42.461	82
232	1	65	118	69	5.26	2.7	0.69	0.75	1.93	1.69	65	22.8	1	1	1	1	1	2	1	3	7	5.95217	7	40.1538	81.3
233	1	65	107	68	5.26	3.05	1.17	0.75	1.72	1.61	50.8	19.6	1	4	2	1	3	1	1	3	7	3.04772	3	45.8661	68.9
234	1	60	135	80	5.89	3.66	1.02	1.16	2.35	1.705	62.3	21.4	1	1	1	1	3	1	1	3	6	5.7447	8	38.8443	81.3
235	1	52	130	74	6.15	3.24	0.66	1.55	1.66	1.805	63.9	19.6	2	1	1	1	3	1	2	2	4	2.51686	3	48.3568	77.6
236	2	50	114	67	4.71	3.87	0.57	1.48	2.34	1.465	48.1	22.4	1	1	1	1	3	1	1	2	4	7.87429	8	33.6798	71.6
237	1	55	135	72	4.51	4.44	0.85	1.21	3.22	1.64	63.4	23.6	1	4	2	1	3	1	2	2	5	5.76294	7	41.9558	86.1
238	1	52	127	83	4.76	3.08	1.14	0.95	1.94	1.73	62.2	20.8	1	4	1	1	2	1	1	2	4	2.94029	4	47.2669	75.7
239	2	61	121	75	5.22	4.82	1.58	1.51	3.02	1.58	55.7	22.3	1	1	1	1	3	1	1	3	6	6.84986	7	37.3429	80.3
240	1	71	136	91	4.61	2.81	0.36	1.39	1.49	1.585	53.3	21.2	1	1	1	1	2	1	1	3	8	3.62229	4	44.8405	73.2
241	1	63	155	83	5.49	4.19	2.22	0.75	2.81	1.71	63.6	21.7	2	4	1	1	2	1	2	3	6	4.89039	6	42.6101	81.3
242	1	63	142	78	5.64	3.85	0.79	1.27	2.41	1.595	53.5	21	1	1	1	1	3	1	1	3	6	4.40247	5	43.1776	77.1
243	2	56	111	70	5.21	4.06	3.37	0.91	1.42	1.615	58.4	22.4	2	1	1	1	2	2	1	2	5	6.17278	7	39.2123	79.7
244	2	48	176	88	5.26	4.71	0.59	1.43	3.21	1.625	60.1	22.8	1	1	1	1	2	2	2	2	3	7.30888	9	36.1065	83.9
245	1	52	130	95	6.03	5.07	2.37	0.98	4.07	1.65	64.3	23.6	2	1	1	1	1	1	2	2	4	5.5831	6	42.4572	85.3
246	2	69	146	89	5.54	2.04	1.22	1.54	3.5	1.615	50	19.2	1	1	1	2	2	1	1	3	7	4.60083	6	40.4	79
247	2	54	133	85	4.99	7.71	3.71	0.82	3.64	1.585	54.9	21.8	2	1	1	1	2	1	1	2	4	5.73197	6	39.8907	81.1
248	2	57	143	69	5.87	2.44	1.15	1.33	1.49	1.63	57.6	21.7	1	1	1	1	3	1	2	2	5	7.48993	11	34.5486	87.5
249	1	63	149	92	6.42	3.31	1.56	0.67	4.75	1.685	62.3	21.9	2	1	1	1	3	2	1	3	6	4.57871	5	43.6597	80.8
250	2	52	136	71	5.27	1.71	0.77	1.19	3.22	1.62	51.4	19.6	2	1	1	1	2	1	2	2	4	4.57247	6	40.4669	73.3
251	2	57	110	69	6.86	7.71	3.64	0.63	2.91	1.59	51	20.2	2	1	1	1	1	1	2	2	5	5.73553	6	38.2353	80
252	1	70	138	82	4.65	2.09	0.94	1.05	4	1.695	55.8	19.4	1	1	1	1	2	1	1	3	8	4.31601	6	41.9355	79.6
253	2	40	133	98	4.64	3.14	1.49	0.77	3.36	1.46	49.6	23.3	2	1	1	1	3	1	1	1	2	8.5851	9	33.6694	82.9
254	1	53	113	77	5.4	1.46	0.67	1.37	2.17	1.705	61.2	21	1	1	1	1	3	2	2	2	4	2.92395	3	47.8758	78.6
255	2	58	114	71	5.36	2.01	2.37	1.01	3.91	1.475	50.3	23.1	2	1	1	1	2	1	1	2	5	7.40017	7	35.7853	75.5
256	1	67	111	69	5.27	2.34	1.09	1.34	2.86	1.72	64.2	21.7	1	4	1	1	3	1	1	3	7	4.42807	6	43.4579	79.7
257	1	46	102	61	6.5	1.12	0.5	1.79	2.04	1.635	63.7	23.8	1	2	1	1	3	1	2	2	3	4.78822	5	44.427	78.4
258	1	65	125	77	5.65	1.61	1.94	1.29	2.78	1.67	61.4	22	2	2	1	1	3	1	1	3	7	3.65736	4	45.9283	76.1
259	2	71	168	106	4.38	2.15	2.09	1.08	2.96	1.52	51.4	22.2	2	1	1	1	3	2	1	3	8	6.92521	8	35.7977	79.8
260	2	65	108	60	5.45	3.1	2.98	1.18	4.54	1.53	52.7	22.5	2	1	1	1	2	2	1	3	7	6.45051	6	38.3302	76.7
261	1	57	138	76	5.57	2.31	2.28	0.85	3.76	1.73	71.2	23.8	2	1	1	1	2	2	2	2	5	4.44385	6	45.2247	82.5
262	2	74	152	87	5.14	2.63	2.12	0.74	3.43	1.48	49.6	22.7	2	1	1	1	1	1	1	3	8	6.7111	7	36.4919	75.3
263	2	44	123	69	4.53	1.51	2.55	1.93	3.21	1.57	50.4	20.5	1	1	1	1	2	1	2	1	2	5.84202	6	38.0952	75.1
264	1	44	104	72	5.01	2.82	2.31	0.97	3.45	1.685	65.4	23	2	3	1	1	3	1	2	1	2	4.57871	5	45.107	87.8
265	2	50	117	77	5.19	3.68	0.49	1.29	2.28	1.54	55.2	23.3	1	1	1	1	1	2	1	2	4	8.05363	9	34.9638	81
266	2	55	149	79	5.1	4.41	1.75	0.96	2.87	1.6	60.6	23.7	2	1	1	1	3	2	1	2	5	7.57812	8	36.9637	83.3
267	2	48	151	96	4.87	4.38	1.08	1.04	3.17	1.66	62.9	22.8	2	1	1	1	1	1	1	2	3	7.0765	10	37.2019	95
268	2	50	96	68	4.66	3.32	0.61	1.33	1.79	1.66	53.9	19.6	1	1	1	1	2	1	1	2	4	3.77413	5	43.2282	70.8
269	2	47	111	76	4.75	5.27	1.68	0.89	3.91	1.5	50.3	22.3	1	1	1	1	2	2	2	2	3	7.11111	7	36.5805	78.2
270	2	39	129	78	4.87	4.37	1.26	0.98	3.19	1.55	52.8	22	1	1	1	1	2	1	3	1	1	7.24246	8	35.7955	77.5
271	1	58	101	67	5.2	4.68	0.9	1.02	3.44	1.595	55.4	21.8	1	1	1	1	2	1	1	2	5	2.75155	3	47.8339	73
272	2	43	108	61	4.96	4.87	1.18	0.67	4	1.64	60	22.3	1	1	1	1	3	1	2	1	2	6.395	7	38.5	78.4
273	1	56	141	87	5.24	4.4	1.45	1.05	2.99	1.735	63.1	21	1	1	1	1	2	1	1	2	5	4.45149	6	43.7401	84.4
274	2	52	148	84	5.06	4.06	1.65	0.91	2.76	1.62	55.9	21.3	2	1	1	1	3	1	2	2	4	6.36336	7	37.746	80.2
275	2	60	101	62	4.13	4.59	0.77	1.09	3.2	1.6	51.8	20.2	1	1	1	1	2	1	1	3	6	6.83594	9	34.556	80.1
276	1	42	112	75	5.72	5.32	2.12	2.02	2.83	1.685	54.2	19.1	1	4	1	1	2	1	1	1	2	2.99377	3	46.8635	72.3
277	2	40	108	56	5.3	4.9	1.69	1.22	3.34	1.5	50.3	22.4	1	1	1	1	1	1	2	1	2	7.11111	6	36.5805	73.6
278	1	51	125	85	5.51	5.4	3.49	0.99	3.43	1.795	75.2	23.3	2	1	1	1	3	1	2	2	4	6.11417	9	41.3564	95.2
279	2	48	103	70	5.5	5.36	1.19	1.31	4.12	1.62	58.2	22.2	1	1	1	1	3	1	1	2	3	5.8299	6	39.8625	77.5
280	1	35	117	78	5.1	4.37	1.3	0.81	3.59	1.655	64.1	23.4	1	1	1	1	3	2	2	1	1	6.35263	7	40.4056	87.6
281	2	54	106	76	5.75	4.13	0.56	1.16	2.53	1.55	54.9	22.9	1	1	1	1	2	1	2	2	4	7.40895	8	36.2477	77.7
282	2	52	125	72	4.98	4.91	0.81	1.51	3.52	1.64	63.9	23.7	1	1	1	1	3	1	1	2	4	7.73349	9	36.9327	86.7
283	1	50	116	82	5.12	4.05	1.85	0.63	2.69	1.72	64.8	21.9	2	4	2	2	3	2	1	2	4	4.46187	5	45.0617	90.6
284	1	74	104	43	5.84	2.5	2.04	1.08	3.06	1.625	51.1	19.3	1	1	1	1	3	1	1	3	8	2.91598	3	46.3796	72.8
285	2	52	127	79	5.48	6.2	2.93	1.13	2.43	1.57	56.7	23	2	1	1	1	3	1	1	2	4	6.73455	7	38.6243	84.4
286	2	55	122	79	5.02	2.49	2.42	1.3	3.52	1.51	50.1	22	2	1	1	1	2	1	1	2	5	7.93825	10	33.3333	80.3
287	2	47	127	80	5.5	4.7	2.44	0.95	3.52	1.555	54.8	22.7	2	1	1	1	3	1	1	2	3	5.62442	5	41.0584	79.3
288	1	66	130	77	4.98	2.67	2.38	1.09	3.38	1.675	54.5	19.4	2	2	1	1	3	1	1	3	7	3.02963	3	46.2385	72.2
289	2	63	106	85	6.22	3.21	2.5	1.24	3.3	1.56	54.8	22.5	2	1	1	2	2	1	1	3	6	7.56082	8	35.4015	76.6
290	1	50	133	86	6.34	2.04	2.55	1.51	3.71	1.705	69.6	23.9	2	1	1	1	3	1	1	2	4	5.9855	8	41.6667	93.6
291	1	73	146	92	5.57	3.03	2.08	0.68	3.15	1.6	55.8	21.8	2	1	1	1	2	1	1	3	8	5	6	41.5771	76.1
292	1	68	153	83	4.34	2.58	2.06	0.81	3.05	1.755	69.3	22.5	2	4	1	1	3	1	2	3	7	5.32463	8	41.5584	84
293	2	42	119	70	5.17	1.7	1.87	1.31	2.29	1.595	48.8	19.2	1	1	1	1	2	2	2	1	2	3.61632	4	43.4426	70.7
294	2	64	138	75	5.32	2.35	2.44	1.44	3.24	1.56	47.4	19.5	2	1	1	1	3	1	1	3	6	4.97206	5	39.4515	72.4
295	1	73	117	70	5.38	1.46	2.01	1.73	2.19	1.7	59.3	20.5	1	1	1	1	2	1	2	3	8	2.52595	3	48.5666	72.5
296	2	68	139	98	8.59	2.38	2.17	1.11	3.23	1.5	53.1	23.6	2	1	1	1	3	1	1	3	7	8.97778	11	32.58	81.9
297	2	51	125	86	5.73	2.98	2.18	0.95	3.12	1.67	62.7	22.5	2	1	1	1	3	1	1	2	4	6.16731	7	39.3939	84.1
298	2	46	135	90	5.14	1.17	1.63	1.56	1.58	1.515	49.2	21.4	1	1	1	1	2	1	1	2	3	6.4046	6	37.1951	78
299	1	72	141	95	5.38	2.98	1.75	0.8	2.21	1.64	62.5	23.2	2	1	2	2	3	2	1	3	8	5.98602	7	40.64	83.8
300	2	74	113	62	5.67	5.06	1.93	1.22	2	1.57	55.4	22.5	2	1	1	1	3	1	3	3	8	8.47905	12	32.491	83.5
301	2	74	121	62	5.05	2.65	1.83	0.83	2.45	1.58	48.6	19.5	2	1	1	1	2	2	1	3	8	3.8856	5	41.7695	70.7
302	2	49	169	112	4.84	2.4	2.07	1.15	2.77	1.5	47.8	21.2	2	1	1	1	3	1	1	2	3	5.55556	5	39.1213	72.9
303	2	45	104	75	5.16	1.7	2.07	1.62	2.34	1.515	51.2	22.3	1	1	1	2	3	2	2	2	3	5.40252	5	41.2109	78.4
304	1	54	134	71	4.36	1.33	1.47	1.25	1.69	1.73	69.7	23.3	1	1	1	1	2	1	1	2	4	4.64432	6	44.3329	83.7
305	2	52	137	85	5.14	2.03	2.12	1.07	3.06	1.56	52.1	21.4	2	1	1	1	3	1	1	2	4	4.7666	5	41.6507	72
306	2	38	105	72	5.31	5.49	1.92	1.14	1.92	1.66	64.6	23.5	2	1	1	1	3	1	2	1	1	7.36682	9	37.6161	88.2
307	2	53	134	93	5.46	2.23	1.87	1.47	2.15	1.635	52.7	19.7	2	1	1	1	2	1	2	2	4	3.85302	5	42.6945	70.7
308	1	74	113	65	4.8	1.08	1.5	1.02	2.13	1.61	55.7	21.5	1	1	1	2	1	2	1	3	8	4.32082	5	43.088	73.1
309	2	48	118	88	5.59	3.42	0.98	0.64	2.53	1.59	52.7	20.8	2	1	1	1	3	1	2	2	3	6.52664	7	37.0019	82.2
310	2	45	106	64	5.35	4.46	1.05	1.47	2.77	1.58	58.8	23.6	1	1	1	1	3	1	2	2	3	7.33056	8	37.415	83.8
311	2	56	141	74	5.8	3.34	1.13	0.69	3.37	1.52	54	23.4	2	1	1	1	2	1	2	2	5	6.1894	6	39.6296	76.7
312	2	38	103	60	5.29	5.35	3.04	0.87	3.6	1.55	47.9	20	2	1	1	1	3	2	2	1	1	5.86889	6	37.3695	75.6
313	2	45	126	92	5.32	6.43	2.26	1.44	4.38	1.64	63	23.4	2	1	1	1	2	2	2	2	3	8.43992	11	34.9206	91.5
314	2	71	132	82	6.75	4.46	2.85	0.56	2.91	1.58	59.1	23.7	2	1	1	1	3	1	1	3	8	7.77119	10	36.0406	86.6
315	2	36	139	89	4.96	4.39	1.31	1.2	2.89	1.53	51.8	22.1	2	1	1	1	3	1	2	1	1	6.32235	6	38.61	81.7
316	1	72	144	96	5.47	4.93	0.8	1.26	3.5	1.65	58.1	21.3	1	1	1	2	3	1	1	3	8	5.28926	6	40.6196	79.1
317	2	48	109	68	4.69	4.87	0.95	1.93	2.61	1.58	54.7	21.9	1	1	1	1	1	1	1	2	3	4.04583	4	44.4241	74.4
318	1	71	151	96	5.32	4.47	1	0.81	3.57	1.57	56.9	23.1	2	1	1	1	1	1	2	3	8	5.88259	6	40.5975	82
319	1	61	104	79	5.71	5.37	0.89	1.53	3.81	1.73	65.1	21.8	1	4	1	1	2	1	1	3	6	3.44148	4	46.5438	73.6
320	2	61	117	76	5.44	5.49	1.14	1.44	3.81	1.525	44	18.9	1	1	1	1	3	2	2	3	6	3.78393	4	42.2727	70.1
321	2	45	138	86	5.16	5.41	0.79	1.03	4.63	1.56	50	20.5	2	1	1	1	3	2	1	2	3	5.87607	6	37.8	77.1
322	1	50	126	78	5.11	5.5	1.28	1.04	4.28	1.7	65.2	22.6	1	4	1	1	3	1	2	2	4	3.3564	4	47.6994	79
323	2	72	156	66	6.91	5.24	1.1	1.32	3.89	1.59	47.3	18.7	2	1	1	1	2	2	1	3	8	3.87643	5	41.2262	71
324	2	50	130	88	5.38	5.15	0.74	1.25	3.97	1.575	53.1	21.4	2	1	1	1	3	1	2	2	4	5.44218	6	40.3013	78.1
325	2	53	149	92	11.27	3.16	0.77	1.19	1.86	1.48	52.4	23.9	2	1	1	1	3	1	1	2	4	7.44156	7	36.0687	77.1
326	2	70	138	77	4.74	4.47	0.91	1.44	2.7	1.49	48.7	21.9	1	1	1	1	1	2	1	3	8	5.94568	6	38.193	74
327	1	66	128	63	4.98	4.43	0.69	1.55	2.87	1.71	65.3	22.3	1	1	1	1	3	1	1	3	7	4.95879	6	42.7259	82.7
328	2	50	127	60	5.83	3.97	1	1.47	2.17	1.6	61.1	23.9	1	1	1	1	2	1	2	2	4	7.57812	9	36.8249	83.6
329	1	43	139	96	4.91	4.15	1.8	0.99	2.53	1.7	61.5	21.3	2	1	1	1	2	1	2	1	2	4.25606	5	44.5528	84.6
330	2	48	111	79	4.87	5.57	1.99	0.85	4.04	1.56	56	23	2	1	1	1	3	1	2	2	3	7.10881	8	37.3214	83.9
331	2	63	114	74	5.07	6.8	1.62	1.45	4.52	1.515	47	20.5	1	1	1	1	2	1	1	3	6	7.18884	9	33.617	76.9
332	1	74	121	75	5.54	5.14	0.8	1.91	2.88	1.79	64.8	20.2	1	1	1	1	3	2	1	3	8	3.40189	5	45.216	74.1
333	1	51	119	67	5.16	5.37	2.51	1.05	3.7	1.77	72	23	1	4	1	1	3	1	2	2	4	4.72406	6	44.5833	87.3
334	2	50	100	61	4.98	3.13	0.65	0.97	2.12	1.67	52.6	18.9	1	1	1	1	2	1	1	2	4	3.44222	4	44.1065	70.2
335	1	71	141	81	5.78	3.88	1.49	1.03	2.53	1.64	63.2	23.5	1	1	1	2	3	1	1	3	8	6.69244	8	38.4494	86.9
336	2	61	168	94	5.86	4.4	1.2	0.82	3.24	1.595	49.4	19.4	2	1	1	1	2	1	1	3	6	4.28455	5	41.7004	71.5
337	2	39	123	69	4.72	4.19	0.67	1.11	3.15	1.635	56.6	21.2	1	1	1	1	2	1	2	1	1	5.72342	6	39.576	79.2
338	2	38	115	53	5.07	4.51	1.13	1.3	2.85	1.65	61	22.4	1	1	1	1	2	2	2	1	1	6.31772	7	39.0164	83.4
339	1	66	117	87	4.98	0.58	1.56	0.18	0.32	1.805	73.3	22.5	2	1	1	1	2	2	1	3	7	5.24858	7	42.292	86.1
340	2	49	133	87	4.89	4.44	0.77	1.4	2.83	1.63	55.3	20.8	1	1	1	1	1	1	1	2	3	6.24788	7	37.613	82.6
341	1	68	144	80	5.2	2.91	0.78	1.04	1.69	1.63	61	22.9	1	1	1	1	1	1	1	3	7	6.54899	8	38.6885	83.8
342	1	66	117	80	4.87	4.51	1.04	0.74	3.57	1.675	62.3	22.2	1	1	1	1	3	1	1	3	7	5.48897	7	40.7705	81.3
343	1	62	119	84	5.61	4.42	0.63	1	3.36	1.74	57.8	19.1	1	1	1	2	3	1	1	3	6	3.46809	4	44.9827	78.8
344	2	55	117	74	4.75	3.86	1.19	0.88	2.7	1.61	52.6	20.3	1	1	1	1	3	2	1	2	5	4.01219	4	43.7262	78.3
345	1	37	119	76	4.95	2.88	0.61	1.15	1.6	1.595	52.9	20.8	1	1	1	1	3	2	1	1	1	3.5377	4	44.9905	73
346	1	40	107	65	5.64	3.12	0.99	0.91	2.01	1.825	63.3	19	1	1	1	1	3	1	1	1	2	2.55207	3	48.4992	81.1
347	2	48	104	66	4.68	4.13	3.39	1.11	2.13	1.61	61.1	23.6	2	1	1	1	3	1	2	2	3	6.9056	8	38.4615	84.7
348	1	60	122	65	4.67	3.98	0.86	1.18	2.56	1.64	53.7	20	1	1	1	1	3	1	1	3	6	3.12314	3	45.9963	73.1
349	1	72	155	94	7.27	3.51	1.35	1.17	2.11	1.565	58.6	23.9	2	1	1	1	3	1	1	3	8	5.92024	6	41.1263	78.3
350	2	57	134	88	6.6	3.53	3.54	1.28	2.14	1.5	52.6	23.4	2	1	1	1	3	1	1	2	5	7.77778	8	35.9316	80.2
351	1	61	132	86	5.47	4.45	3.74	0.95	2.68	1.705	66.8	23	2	4	2	1	3	1	2	3	6	5.64151	7	41.3174	85
352	2	54	101	74	16.25	6.37	3.42	1.39	4.3	1.6	53.8	21	2	1	1	1	3	1	1	2	4	6.13281	7	37.9182	83.8
353	1	69	108	71	5	4.98	2.16	1.23	3.7	1.68	57.9	20.5	1	4	1	1	3	1	1	3	7	4.60601	5	42.487	76.2
354	2	52	115	72	5.32	4.72	4.43	1.43	3.31	1.64	54.7	20.3	1	1	1	1	3	2	1	2	4	5.39114	7	39.1225	77.3
355	1	68	111	69	4.88	3.91	0.75	1.34	2.5	1.58	54	21.6	1	1	1	1	2	2	1	3	7	5.44784	6	40.5556	78.2
356	1	50	140	95	7.09	3.2	1.45	1.04	1.72	1.695	68.7	23.9	2	1	1	1	3	1	2	2	4	5.63866	7	42.3581	85.6
357	2	49	144	102	5.13	4.96	3.68	1.07	2.15	1.6	57	22.3	2	1	1	1	3	1	1	2	3	6.21094	6	39.2982	81.3
358	2	50	112	84	5.34	4.05	1.01	1.34	2.41	1.53	49.9	21.3	1	1	1	1	3	1	1	2	4	7.13401	8	35.2705	79.7
359	2	46	136	91	5.07	5.25	0.88	2.21	2.7	1.625	52.1	19.7	1	1	1	1	3	2	2	2	3	4.27929	5	42.0345	78.7
360	1	47	124	94	5.29	4.74	0.84	1.15	3.49	1.76	68.3	22	1	4	1	1	2	1	1	2	3	4.71333	7	43.631	89.1
361	1	43	133	82	5.1	3.75	1.61	0.8	2.42	1.675	60.4	21.5	2	4	1	1	1	1	2	1	2	5.52462	6	41.0596	81.9
362	2	48	115	74	5.42	5.41	0.9	1.76	3.37	1.58	58.3	23.3	1	1	1	1	3	1	1	2	3	8.57234	11	33.9623	86.5
363	1	59	132	86	4.83	3.54	0.98	0.82	2.49	1.7	68.6	23.7	2	1	1	1	2	2	1	2	5	6.40138	8	40.2332	88.7
364	2	50	107	69	6.09	5.16	1.28	1.11	3.58	1.59	55.6	22	1	1	1	1	2	1	1	2	4	5.77509	6	39.9281	78.6
365	2	49	126	77	4.46	3.73	1.37	0.97	2.29	1.47	43.2	20	1	1	1	1	3	1	1	2	3	4.44259	4	40.9722	68.4
366	2	67	133	93	5.37	5.73	2	0.95	3.97	1.505	51.9	22.9	2	1	1	1	2	1	1	3	7	8.38843	10	33.3333	80
367	2	54	126	86	5.42	5.54	1.36	1.04	3.95	1.58	56.4	22.6	2	1	1	1	3	1	1	2	4	7.01009	8	37.0567	82.3
368	2	51	142	97	5.01	4.7	1.35	1.68	2.45	1.495	46.4	20.8	1	1	1	2	2	1	1	2	4	5.01113	5	40.0862	71.2
369	1	38	117	83	6.06	4.07	1.94	0.84	2.84	1.755	67.1	21.8	2	1	1	1	3	1	1	1	1	3.99347	5	45.6036	84.2
370	1	58	123	82	5.94	5.83	1.89	1.43	3.56	1.65	64.3	23.6	1	1	1	1	2	2	2	2	5	6.6483	9	39.0358	91
371	1	62	115	72	5.64	5.76	1.38	1.15	4.13	1.555	53.2	22	1	1	1	1	3	1	1	3	6	4.54917	4	43.797	73.3
372	2	63	149	103	5.64	5.76	1.38	1.15	4.13	1.515	50.4	21.9	2	1	1	1	1	1	1	3	6	6.4046	6	37.5	74.6
373	1	36	120	69	5.33	5.19	1.62	6.77	3.91	1.62	61.3	23.3	1	1	1	1	3	1	2	1	1	5.06783	5	43.8825	83.5
374	1	62	173	96	5.14	4.1	0.84	0.9	3.06	1.7	64.8	22.4	2	1	1	1	3	1	1	3	6	3.46021	4	46.7593	80.2
375	2	36	132	81	5.08	4.23	0.48	1.85	2.26	1.5	49	21.8	1	1	1	1	2	1	1	1	1	6.53333	6	37.551	77.6
376	1	63	126	71	5.32	3.35	0.73	1.09	2.11	1.66	62.1	22.6	1	1	1	1	2	1	1	3	6	5.87894	7	40.0966	83.4
377	2	64	126	74	5.6	5.28	0.85	1.33	3.79	1.565	57.7	23.6	1	1	1	2	3	2	1	3	6	7.55341	9	36.3951	85.3
378	2	63	143	92	5.45	5.36	3.05	1.19	2.66	1.61	58.2	22.5	2	1	1	1	3	2	1	3	6	7.83149	10	34.8797	84.6
379	1	42	122	84	5.37	3.59	2.19	0.89	1.86	1.745	71	23.3	2	1	1	1	3	1	1	1	2	5.09027	6	43.8028	88.2
380	2	45	128	87	5.12	4.99	0.97	1.91	2.85	1.63	50.6	19	1	1	1	1	2	2	1	2	3	5.34457	6	38.1423	75.1
381	2	43	114	84	5.2	5.67	1.05	1.74	3.63	1.635	51.8	19.4	1	1	1	1	2	1	2	1	2	3.59117	4	44.0154	74.4
382	2	53	138	89	4.93	4.77	1.07	1.51	3.04	1.57	54.4	22.1	1	1	1	1	2	1	2	2	4	7.18082	8	36.0294	79
383	2	48	152	94	5.58	4.85	0.96	1.65	2.96	1.635	57.4	21.5	1	1	1	1	2	2	2	2	3	4.93786	5	41.8118	75.5
384	2	52	112	68	5.34	5.1	0.91	1.63	3.14	1.675	55.8	19.9	1	1	1	1	1	2	1	2	4	5.73847	7	37.9928	79.3
385	1	60	128	90	5.66	4.72	0.59	1.28	3.26	1.575	57.5	23.2	1	1	1	1	1	1	1	3	6	4.47468	5	44	77.1
386	2	72	141	85	5.02	3.94	1.48	1.14	2.37	1.525	47.6	20.5	2	1	1	1	2	2	1	3	8	5.89089	6	37.605	75.9
387	1	59	138	94	5.07	4.06	0.59	1.38	2.55	1.63	51.6	19.4	1	1	1	1	3	1	1	2	5	4.10253	4	43.0233	73.9
388	2	63	128	80	5.66	5.74	1.79	1.04	4.06	1.61	49.5	19.1	2	1	1	1	3	1	1	3	6	3.66498	4	43.4343	74.6
389	2	36	121	81	4.78	3.51	0.84	1.19	2.14	1.59	54.3	21.5	1	1	1	1	2	1	2	1	1	4.19287	4	44.1989	74.5
390	1	66	135	97	5.34	5.46	0.64	2.19	2.63	1.67	52.2	18.7	1	1	1	1	3	1	1	3	7	3.15537	3	45.0192	67.8
391	1	46	134	87	5.07	4.82	5.09	0.78	1.86	1.78	74.7	23.6	2	4	1	1	2	1	2	2	3	5.39705	8	43.2396	92.4
392	1	64	170	91	4.73	4.04	1.32	1.74	2.68	1.635	58.2	21.8	1	1	1	1	2	1	1	3	6	4.48896	5	43.6426	80
393	2	39	112	68	5.17	5.8	1.61	1.46	2.53	1.57	57.1	23.1	1	1	1	2	3	1	2	1	1	7.42424	8	36.7776	83.8
394	1	74	144	80	5.56	2.85	0.75	0.74	14.7	1.745	67.2	22.1	2	1	1	1	1	2	1	3	8	6.23969	8	38.5417	79.1
395	1	61	142	82	5	4.06	1.5	1.57	2.93	1.78	74.1	23.4	1	1	1	1	3	1	2	3	6	5.42861	7	42.3752	85.4
396	2	52	105	66	4.96	3.33	0.5	1.26	2.33	1.585	58.7	23.4	1	1	1	1	2	2	1	2	4	7.20477	8	36.9676	81
397	1	64	146	85	4.93	5.98	1.5	2.28	4.33	1.75	65.6	21.4	1	1	1	1	3	1	1	3	6	5.19184	7	41.7683	84.9
398	2	44	118	70	4.6	4.31	1.16	1.53	3.02	1.595	60.3	23.7	1	1	1	1	1	1	2	1	2	7.0754	7	37.9768	83.7
399	2	42	115	66	5.03	3.19	0.59	1.39	1.57	1.63	55.7	20.9	1	1	1	1	2	1	2	1	2	5.30694	6	40.0359	78.3
400	2	63	127	76	5.26	4.63	0.52	1.21	3.28	1.6	57.9	22.6	1	1	1	1	1	1	1	3	6	6.13281	7	39.0328	79
401	2	59	165	115	5.77	5.05	1.04	1.59	3.05	1.51	46.3	20.3	1	1	1	1	3	2	1	2	5	5.7015	5	38.4449	75.3
402	1	71	119	62	4.73	4.76	0.72	1.27	3.29	1.58	49.6	19.9	1	1	1	1	1	1	1	3	8	4.36629	4	42.1371	72.3
403	2	72	90	63	5.1	4.73	2.35	1.06	2.77	1.575	56.8	22.9	2	1	1	1	2	1	1	3	8	7.09499	8	36.9718	83.6
404	2	39	147	97	5.06	3.99	1.37	1.24	2.3	1.64	63.8	23.7	2	1	1	1	3	1	2	1	1	7.39887	8	37.4608	84.1
405	1	48	113	72	4.82	3.15	0.52	0.93	1.63	1.665	52.6	19	1	4	1	1	2	1	2	2	3	2.63326	3	47.1483	73.1
406	2	69	158	115	4.72	4.93	1.67	1.71	3.1	1.55	57.2	23.8	1	1	1	1	3	1	1	3	7	10.1145	15	29.8951	90.4
407	2	66	156	93	4.43	4.85	1.53	1.4	2.85	1.49	48.3	21.7	1	1	1	1	3	2	1	3	7	7.25193	8	34.5756	77.4
408	1	71	141	82	4.51	4.53	1.53	1	2.79	1.71	59.1	20.2	2	1	1	1	3	1	1	3	8	4.6852	7	41.286	81.5
409	1	53	134	71	4.57	4.67	1.32	1.01	3.25	1.645	62.2	23	2	4	1	2	3	1	2	2	4	5.72796	7	41.4791	85.4
410	1	37	132	78	4.26	3.24	0.76	0.82	2.24	1.81	78.1	23.8	2	4	1	1	2	1	2	1	1	5.1891	7	43.4059	87.2
411	2	61	122	76	4.99	5.79	0.78	2.13	4	1.53	51.1	21.8	1	1	1	1	3	2	1	3	6	5.29711	5	40.7045	71.6
412	2	48	112	75	4.39	3.54	1.12	1.41	2.38	1.51	53.1	23.3	1	1	1	1	2	1	2	2	3	6.88566	6	37.6648	79.3
413	1	66	146	107	5.03	4.85	0.92	1.62	2.88	1.575	51.4	20.7	1	1	1	1	3	1	1	3	7	5.68405	5	38.9105	74
414	1	59	128	83	5.24	5.73	1.02	1.14	4.2	1.63	63	23.7	1	1	1	1	3	2	1	2	5	5.49513	6	42.2222	81
415	2	55	118	63	5.2	3.76	0.81	1.13	2.23	1.57	56.7	23	1	1	1	1	2	1	2	2	5	6.57227	7	38.448	78.1
416	2	49	136	79	4.48	3.49	0.85	1.27	1.92	1.665	59	21.3	2	1	1	1	2	1	1	2	3	5.87975	7	39.322	82.5
417	1	61	140	83	4.85	3.34	0.69	1	2.2	1.68	65.1	23.1	2	1	1	1	2	2	2	3	6	5.98781	7	40.553	81.1
418	2	40	127	81	4.16	4.03	1.2	0.89	2.7	1.7	61.6	21.3	1	1	1	1	2	1	2	1	2	4.25606	5	43.8312	78.2
419	1	53	120	75	5.47	4.86	1.18	0.89	3.72	1.665	65.2	23.5	1	4	1	1	2	1	1	2	4	4.79759	5	44.3252	81.8
420	1	65	109	67	5.04	3.99	0.54	1.27	2.54	1.65	62.4	22.9	1	1	1	1	3	1	1	3	7	5.54637	7	41.1859	81.6
421	2	62	122	75	4.75	5.11	0.91	1.36	3.42	1.57	58.7	23.8	1	1	1	1	3	2	1	3	6	7.09968	8	37.6491	85.4
422	2	62	161	104	4.44	5.07	1.11	1.7	2.86	1.41	42.6	21.4	1	1	1	1	3	1	1	3	6	6.48861	6	36.1502	73.7
423	2	62	120	78	4.61	4.14	1.44	0.8	2.35	1.57	56.6	23	1	1	1	1	2	1	1	3	6	7.18082	8	36.7491	80.7
424	1	49	116	82	4.9	4.22	1.17	1.21	2.78	1.57	50.6	20.5	1	1	1	1	2	1	1	2	3	3.36728	3	46.0474	75.9
425	1	60	151	86	4.71	4.16	0.74	1.44	2.5	1.65	60.6	22.3	1	1	1	1	3	1	1	3	6	3.78329	4	45.5446	73.2
426	1	55	122	84	5.8	3.78	2.27	0.58	2.29	1.815	76.8	23.3	2	1	1	1	1	2	2	2	5	5.91945	9	41.4062	92.6
427	2	65	111	69	6.26	6.32	2.56	1.17	3.52	1.56	49.3	20.3	2	1	1	1	2	1	1	3	7	7.19099	10	33.6714	80.2
428	2	57	131	91	5.23	5.33	3.62	1.14	2.86	1.52	45.8	19.8	2	1	1	1	1	2	1	2	5	5.92971	5	36.8996	70.8
429	2	53	124	77	5.26	3.97	0.54	1.75	2.08	1.525	55.2	23.7	1	1	1	1	2	1	1	2	4	7.78285	8	35.6884	79.5
430	1	68	110	61	4.95	3.69	0.94	1.63	1.81	1.71	64.9	22.2	1	1	1	1	3	1	1	3	7	4.61681	7	43.1433	86.2
431	1	41	109	81	4.88	3.34	0.72	1.17	2.07	1.745	65.4	21.5	1	1	1	1	3	1	2	1	2	4.07222	5	45.2599	83.8
432	2	37	118	73	5.3	3.62	0.54	1.54	1.54	1.56	56.4	23.2	1	1	1	1	3	1	1	1	1	6.28698	6	39.539	80.3
433	2	42	114	74	6.03	4.61	0.48	1.34	3.36	1.62	62.4	23.8	1	1	1	1	2	1	1	1	2	6.7444	7	39.1026	83.9
434	2	55	140	81	8.03	5.32	1.72	1.17	3.31	1.61	61.9	23.9	2	1	1	1	1	1	1	2	5	7.48428	9	37.3183	87.7
435	1	69	163	96	6.1	5.04	0.5	1.32	3.83	1.625	53.9	20.4	2	1	1	1	3	1	2	3	7	4.46864	5	42.115	73.5
436	1	70	136	82	6.09	4.36	1.14	1.08	2.83	1.6	54	21.1	1	1	1	1	2	1	2	3	8	3.94531	4	44.6296	74.9
437	2	68	130	71	5.27	5.33	1.32	1.12	3.45	1.525	51.1	22	2	1	1	1	2	1	1	3	7	7.09487	8	36.0078	80.8
438	2	39	131	93	5.83	5.31	1.32	1.14	3.63	1.515	50.8	22.1	2	1	1	1	2	1	1	1	1	6.44817	6	37.9921	78.7
439	2	40	110	75	4.57	4.85	0.58	1.69	3.04	1.66	59	21.4	1	1	1	1	3	2	2	1	2	4.42735	5	43.5593	77.2
440	2	72	108	55	5.9	3.45	0.81	1.31	1.93	1.495	43.6	19.5	1	1	1	1	2	1	1	3	8	5.27958	5	37.3853	66.6
441	2	68	109	65	11.43	4.88	1.59	0.94	3.54	1.53	54.9	23.4	2	1	1	1	2	2	1	3	7	7.86022	9	34.6084	80
442	2	36	117	82	5.37	4.15	0.64	1.78	2.16	1.6	49.1	19.2	1	1	1	1	3	1	2	1	1	4.49219	5	40.9369	73.5
443	2	50	132	79	4.49	4.8	1.16	1.89	2.34	1.62	61.1	23.3	1	1	1	2	3	2	2	2	4	7.27785	8	37.1522	84.6
444	1	53	128	70	5.34	3.73	0.59	1.04	2.57	1.68	58.2	20.6	1	1	1	2	3	1	1	2	4	3.47222	4	46.0481	76.6
445	1	52	138	94	5.09	4.53	3.34	0.91	3.1	1.7	61.1	21.1	2	1	1	1	3	2	1	2	4	4.15225	5	44.1899	80.2
446	1	62	161	93	5.65	5.11	3.54	0.83	3.31	1.61	56	21.6	2	1	1	1	2	1	1	3	6	4.3594	5	43.75	77.9
447	2	52	126	81	5.73	4.95	3.18	1.46	3.18	1.58	51	20.4	1	1	1	1	2	2	1	2	4	5.2075	5	40.5882	78.5
448	2	47	157	81	4.77	4.56	2.51	1.21	2.96	1.52	51.4	22.3	2	1	1	1	2	1	2	2	3	6.01627	6	38.716	74
449	2	48	114	66	5.11	3.84	2.54	1.2	2.5	1.53	51	21.8	2	1	1	1	3	1	1	2	3	5.16895	5	40.9804	74.2
450	2	53	156	103	18.08	6.17	5.86	0.88	3.36	1.56	53.1	21.8	2	1	1	1	1	1	1	2	4	5.05424	5	41.9962	76.3
451	2	61	126	86	5.1	5.4	3.74	0.95	3.37	1.54	53.5	22.6	2	1	1	1	2	2	1	3	6	6.83083	7	37.0093	75.7
452	1	40	123	79	14.21	6.34	4.67	1.08	4.13	1.66	63.2	22.9	2	4	1	1	3	1	2	1	2	3.883	4	46.8354	79.7
453	2	56	124	78	4.71	5.08	2.34	1.52	3.42	1.51	48.6	21.3	1	1	1	1	3	1	1	2	5	6.5348	6	36.8313	72.3
454	2	46	139	88	4.8	7.27	4.65	0.86	4.11	1.63	52.8	19.9	2	1	1	1	2	1	2	2	3	4.06489	4	43.3712	74.7
455	1	44	134	86	6.15	4.75	2.44	1.46	3.14	1.53	54.2	23.2	2	1	1	1	3	1	2	1	2	3.46021	2	47.786	72.3
456	1	49	131	83	11.89	4.28	3.22	0.63	3.16	1.81	64.6	19.7	2	1	1	1	3	1	1	2	3	3.44922	5	45.356	77
457	2	49	145	87	5.19	4.55	2.87	1.15	2.7	1.57	53.8	21.8	2	1	1	1	2	1	1	2	3	4.94949	4	42.0074	72.3
458	2	38	96	63	6.31	6.87	11.04	0.78	1.29	1.63	50.9	19.2	2	1	1	1	2	1	2	1	1	3.72615	4	43.6149	71.8
459	1	65	172	95	6.28	4.59	2.24	0.82	3.48	1.56	56.6	23.3	2	1	1	1	2	1	2	3	7	7.56082	8	36.5724	84.7
460	1	49	119	80	5.64	5.23	2.02	0.94	4.19	1.74	69	22.8	2	1	1	1	1	1	2	2	3	5.91227	7	41.4493	91.3
461	1	52	165	113	4.51	3.25	1.48	0.7	2.54	1.76	62.7	20.3	2	4	1	1	3	1	1	2	4	3.26059	4	46.4115	75.8
462	2	46	107	61	5.08	3.85	1.69	1.16	2.46	1.56	48	19.7	1	1	1	1	2	1	1	2	3	4.23241	4	42.2917	69.7
463	2	47	119	70	5.3	2.28	3.05	1.26	4.74	1.6	55.2	21.6	2	1	1	1	2	2	1	2	3	6.67969	7	37.3188	82.7
464	1	54	106	56	4.89	5.51	1.27	1.2	3.98	1.655	55.6	20.3	1	4	1	1	2	1	2	2	4	3.72395	4	44.964	79
465	2	46	104	60	4.23	5.55	1.76	1.86	2.95	1.52	52.3	22.6	1	1	1	1	2	2	1	2	3	7.57445	8	35.3728	79.9
466	2	38	133	90	4.72	3.89	0.97	1.23	2.35	1.655	64	23.4	2	1	1	1	2	1	2	1	1	7.66696	10	36.5625	88.5
467	1	63	127	83	5.66	4.18	0.95	0.98	2.97	1.63	60	22.6	1	1	1	1	2	1	1	3	6	4.32835	5	44.5	81.5
468	2	44	127	82	4.97	5.66	0.7	1.68	3.87	1.54	54.2	22.8	1	1	1	1	2	1	1	1	2	7.29465	7	36.7159	81
469	1	60	112	81	5.08	3.34	0.82	1.51	1.64	1.635	52.9	19.8	1	1	1	1	3	1	1	3	6	3.21709	4	45.7467	73.7
470	1	48	124	77	4.9	3.59	0.57	1.08	2.45	1.8	75.3	23.3	1	2	1	1	3	1	1	2	3	5.33951	8	42.6295	89.1
471	2	65	118	70	5.17	5.36	2.16	0.89	3.72	1.49	50.5	22.7	2	1	1	1	3	2	1	3	7	6.57628	6	37.6238	72.4
472	2	53	170	110	5.06	4.22	1.62	0.63	2.87	1.61	53.9	20.8	2	1	1	1	3	1	1	2	4	5.24671	6	40.0742	76.4
473	2	48	123	70	4.66	5.94	1.17	1.6	3.72	1.635	59.9	22.4	1	1	1	1	3	1	1	2	3	5.49898	6	40.9015	76.7
474	1	50	135	85	4.6	4.39	1.36	0.95	2.74	1.64	54.2	20.2	2	1	1	1	2	1	2	2	4	3.45776	4	45.3875	76.4
475	2	52	120	73	4.89	4.77	1.52	0.92	3.62	1.59	59.2	23.4	1	1	1	1	3	1	1	2	4	6.60575	7	38.3446	78.6
476	2	52	106	68	4.87	4.65	1.41	1.29	3.12	1.615	56.4	21.6	1	1	1	1	2	1	1	2	4	5.36764	6	40.7801	79.1
477	2	56	143	78	5.55	5.92	1.82	0.91	4.23	1.46	49.9	23.4	2	1	1	2	2	2	1	2	5	6.89623	6	37.0741	72
478	1	53	110	70	3.72	3.66	1.6	0.54	2.48	1.725	68.2	22.9	2	4	1	1	2	1	1	2	4	5.20899	7	42.8152	84.6
479	1	44	123	76	3.9	4.53	0.89	0.9	3.37	1.58	57.2	22.9	1	4	1	1	3	1	1	1	2	3.48502	3	47.2028	77.7
480	2	44	108	71	4.94	4.39	3.78	0.89	2.11	1.52	53.7	23.3	2	1	1	1	3	1	1	1	2	7.4446	8	36.6853	82.6
481	2	65	152	99	4.36	5.69	1	1.26	4.17	1.595	57.9	22.8	2	1	1	1	2	2	1	3	7	6.28925	7	39.0328	83.6
482	1	47	120	80	4.37	4.11	0.6	1.26	2.51	1.675	60	21.4	1	1	1	1	3	1	2	2	3	4.24148	5	44	76.8
483	2	45	121	80	4.63	4.96	1.53	1.1	3.3	1.625	59.8	22.6	1	1	1	1	2	1	2	2	3	5.30178	6	42.1405	82.8
484	1	35	124	87	12.66	4.29	0.72	1.23	2.93	1.705	57.2	19.7	2	1	2	2	3	1	2	1	1	3.16475	4	46.5035	79.1
485	1	61	102	75	6.19	5.89	2.1	0.96	4.2	1.71	62.5	21.4	2	1	1	1	2	1	1	3	6	3.93283	5	45.12	82.1
486	2	65	125	84	4.49	4.58	0.91	1.25	3.16	1.46	46.3	21.7	1	1	1	1	3	1	1	3	7	4.87896	5	40.8207	70.7
487	2	49	113	86	5.1	3.72	1.05	1.21	2.33	1.45	47.8	22.7	2	1	1	1	3	1	2	2	3	5.99287	5	39.5397	73.8
488	1	58	160	96	4.86	2.52	0.72	0.85	1.48	1.755	61.7	20	2	1	1	1	1	1	1	2	5	2.59738	3	48.1361	75.3
489	2	68	111	76	4.7	3.45	0.87	0.9	2.4	1.51	46.6	20.4	1	1	1	1	1	2	1	3	7	6.27165	7	35.8369	74.4
490	1	68	108	68	4.72	4.77	0.76	1.43	3.04	1.685	52.8	18.6	1	1	1	1	3	1	1	3	7	2.21892	2	48.1061	70.5
491	1	36	106	63	4.29	3.21	0.81	0.94	2.14	1.68	57.5	20.4	1	1	1	1	2	1	1	1	1	4.32256	5	43.4783	82.4
492	1	69	163	86	4.52	3.65	0.82	1.37	2.02	1.7	55.4	19.2	2	1	1	1	3	2	1	3	7	2.17993	3	48.556	73.6
493	1	65	127	80	4.52	4.74	0.97	1.05	3.53	1.73	60.2	20.1	1	1	1	1	3	1	1	3	7	3.57513	5	45.0166	76.3
494	2	39	114	64	4.88	3.28	0.64	0.99	2.14	1.6	55.5	21.7	1	1	1	1	3	1	2	1	1	6.95312	8	35.8559	74.8
495	1	57	130	86	5.12	3.8	0.67	1.13	2.47	1.65	53.4	19.6	1	1	1	1	3	1	2	2	5	3.70983	4	44.1948	75.6
496	1	61	122	68	4.59	4.29	0.86	1.29	2.05	1.65	62.8	23.1	1	4	1	1	3	1	1	3	6	4.77502	6	43.949	85.2
497	2	61	136	81	4.6	5.37	1.3	1.21	3.77	1.55	54.2	22.6	2	1	1	1	2	1	1	3	6	7.40895	8	35.6089	78.1
498	1	70	127	71	4.46	4.52	1.1	1.35	2.86	1.58	49.8	20	1	1	1	2	3	1	1	3	8	3.32479	3	45.1807	69.4
499	1	57	120	96	5.19	3.66	0.72	1.69	1.79	1.61	54	20.8	1	1	1	1	1	2	1	2	5	4.51371	5	42.4074	77.6
500	2	71	153	81	4.92	5.85	2.29	1.26	3.64	1.53	53.8	23	2	1	1	1	1	1	1	3	8	6.83498	7	37.3606	81.9
501	2	63	131	69	5.17	4.01	1.22	0.73	2.99	1.58	57.2	22.9	2	1	1	1	3	1	1	3	6	8.37206	11	33.3916	80.9
502	1	74	141	81	4.57	4.04	1.53	0.93	2.67	1.71	69.3	23.7	2	1	1	1	1	1	1	3	8	5.26658	7	42.8571	87.7
503	2	45	130	80	4.37	3.63	0.86	1.56	1.83	1.65	57.9	21.3	1	1	1	1	2	1	2	2	3	5.36272	6	40.5872	78.9
504	2	40	108	68	4.94	4.06	0.87	1.38	2.59	1.62	62.6	23.9	1	1	1	1	3	2	2	1	2	6.93492	8	38.8179	87.6
505	1	44	130	86	4.96	4.56	1.34	0.89	3.37	1.68	63.6	22.5	2	4	1	1	2	2	2	1	2	3.64938	4	47.327	80.4
506	2	69	134	84	5.62	5.18	1.06	1.24	3.58	1.54	55	23.2	2	1	1	1	3	1	1	3	7	6.95733	7	37.8182	79.6
507	2	42	112	75	4.9	5.64	1.59	1.06	3.83	1.63	58.6	22	1	1	1	1	2	1	2	1	2	6.73717	8	37.5427	82.9
508	2	65	145	99	4.79	4.55	0.83	1.06	3.45	1.52	51.8	22.4	2	1	1	1	2	1	1	3	7	7.96399	10	33.7838	83.8
509	1	64	142	99	4.53	4.33	1.79	0.65	2.85	1.69	58.6	20.5	2	1	1	1	3	1	1	3	6	4.23655	5	43.686	81.9
510	2	49	139	89	5.02	3.06	1.61	1.13	1.34	1.6	59.9	23.4	2	1	1	1	2	2	1	2	3	6.91406	8	38.0634	83.5
511	2	57	115	80	5.07	4.27	1.66	1.09	2.72	1.59	54	21.4	1	1	1	1	2	1	1	2	5	5.61687	6	39.2593	75.2
512	2	56	119	79	7.17	4.63	1.25	1.47	2.95	1.6	58.7	22.9	1	1	1	2	2	1	1	2	5	6.91406	8	37.6491	83.1
513	2	68	175	94	6.36	2.6	0.64	1.24	1.33	1.58	55.2	22.1	2	1	1	1	2	1	1	3	7	6.04871	7	39.1304	79.8
514	2	58	125	94	5.94	5.43	1.18	1.56	3.55	1.6	58.3	22.8	1	1	1	1	2	1	1	2	5	8.51562	12	33.1046	86.8
515	2	46	120	83	5.7	4.1	1.99	1.16	2.51	1.67	62.4	22.4	2	1	1	1	2	1	1	2	3	5.23504	6	41.9872	78.2
516	2	49	115	75	4.99	3.23	1.09	0.92	2.01	1.585	53.2	21.2	1	1	1	1	1	1	1	2	3	5.65236	6	39.4737	75.8
517	1	54	124	86	5.3	3.53	1.45	0.75	2.25	1.625	52.6	19.9	2	1	1	1	3	2	2	2	4	3.90059	4	44.1065	77.7
518	2	69	124	77	4.73	4.19	0.45	1.45	2.5	1.535	53.9	22.9	1	1	1	1	2	1	1	3	7	7.08761	8	35.9926	77.4
519	1	70	155	65	6.15	4.08	1.03	1.04	2.57	1.66	63.7	23.1	2	1	1	2	1	1	1	3	8	4.46364	6	43.956	77.8
520	1	74	130	83	5.06	3.08	0.65	1.01	1.83	1.665	62	22.4	2	1	1	1	2	2	1	3	8	4.11222	5	44.5161	79.8
521	2	62	118	83	5.29	4.74	1	1	3.42	1.465	49.9	23.3	2	1	1	1	2	1	1	3	6	8.01407	9	34.2685	79.6
522	2	62	153	92	4.86	5.01	0.98	1.19	3.75	1.62	61.6	23.5	2	1	1	1	1	2	1	3	6	7.20165	8	37.3377	81.6
523	2	37	111	79	4.79	4.68	6.65	1.62	2.9	1.66	63.6	23.1	1	1	1	1	2	1	2	1	1	6.7136	8	38.522	82.7
524	2	63	130	70	4.48	3.4	1.35	1.25	1.85	1.61	58.4	22.5	2	1	1	1	2	1	1	3	6	6.28834	7	39.0411	82
525	2	58	120	72	5.17	4.66	1.52	1.37	2.93	1.63	60.3	22.7	1	1	1	1	3	1	1	2	5	6.963	8	37.3134	84.1
526	1	44	126	88	4.83	3.91	1.01	0.71	2.41	1.75	64.4	21	2	4	1	1	1	2	1	1	2	2.67755	3	48.7578	77.9
527	1	68	100	81	5.21	3.98	0.98	1.14	2.53	1.63	54.9	20.7	1	1	1	2	2	1	1	3	7	3.34977	4	45.7195	72.5
528	1	63	142	90	5.74	2.79	0.46	1.69	0.96	1.62	52.1	19.8	1	1	1	1	2	1	1	3	6	3.54367	3	44.7217	69.1
529	2	58	118	77	4.94	4.09	1.03	1.3	2.52	1.64	50.8	18.9	1	1	1	1	2	1	1	2	5	4.68471	5	39.9606	72.5
530	2	74	128	70	6.03	6.7	2.36	0.92	4.29	1.5	49.1	21.8	2	1	1	1	2	1	1	3	8	7.2	8	34.8269	76.4
531	1	66	134	85	4.82	5.37	1.6	0.8	4.07	1.65	56.2	20.7	2	1	1	1	2	1	1	3	7	5.03214	6	40.9253	77.1
532	2	59	112	77	5.07	4.59	1.1	1.11	3.14	1.62	53.7	20.4	1	1	1	1	2	1	2	2	5	5.29645	6	39.2924	71.5
533	1	56	102	64	4.67	5.34	0.85	0.98	4.25	1.635	53.5	20	1	4	1	1	2	1	2	2	5	3.2919	4	45.9813	75.8
534	1	35	102	67	4.85	4.3	0.83	1.17	3.3	1.78	67.2	21.2	1	4	1	1	1	2	2	1	1	3.88209	5	45.6845	82.5
535	2	67	150	72	4.72	4.38	0.67	1.49	2.51	1.56	48.9	20.1	1	1	1	1	2	2	3	3	7	4.39678	5	41.5133	74.2
536	1	61	95	72	4.51	4.13	0.71	1.18	2.67	1.625	57.6	21.8	1	1	1	1	2	1	1	3	6	4.08994	4	45.1389	77.5
537	1	65	103	70	5.06	5.13	0.82	1.42	3.51	1.74	56.9	18.8	1	1	1	1	2	1	2	3	7	2.97265	3	46.2214	70.7
538	1	68	107	78	5.13	4.5	0.89	1.46	2.74	1.615	54.3	20.8	1	1	1	1	2	1	1	3	7	3.56564	4	45.3039	76.2
539	2	50	121	82	4.63	4.55	0.83	0.95	3.32	1.58	51.8	20.7	1	1	1	1	1	2	2	2	4	4.56658	5	42.0849	73.7
540	1	54	141	83	4.79	4.3	1.78	0.82	3.28	1.68	66.3	23.5	2	1	1	1	2	1	1	2	4	5.38549	6	42.5339	83.4
541	1	47	102	76	13.64	4.09	1.34	1.24	2.78	1.69	57.3	20.1	1	2	1	1	2	2	1	2	3	2.76601	3	47.4695	74.9
542	2	45	126	70	4.31	3.07	0.85	1.38	1.46	1.61	53.5	20.6	1	1	1	1	2	1	2	2	3	5.16955	6	40.3738	77.6
543	2	40	120	80	4.27	3.76	1.54	1.16	2.49	1.59	59.5	23.5	1	1	1	1	1	1	1	1	2	6.13109	6	40.1681	78.5
544	1	46	125	75	4.83	4.65	0.63	1.44	3.3	1.59	57.1	22.6	1	1	1	2	2	1	1	2	3	5.41909	5	41.6813	78.5
545	1	54	108	74	5.46	3.78	2.65	0.72	1.94	1.685	60	21.1	2	1	1	1	2	2	1	2	4	4.43783	5	43.5	81.6
546	1	62	107	75	5.47	3.65	1.06	1.4	1.99	1.65	50.8	18.7	1	1	1	1	2	1	1	3	6	3.0854	3	45.6693	72.3
547	1	68	134	86	5.73	5.22	1.2	1.53	3.51	1.655	59.3	21.7	1	1	1	2	3	1	1	3	7	4.16206	4	44.688	77.8
548	2	69	110	70	4.99	4.59	1.54	1.64	2.58	1.54	53	22.3	1	1	1	1	2	1	1	3	7	6.62	6	37.7358	78.7
549	1	65	135	51	4.83	4.81	1.17	0.97	3.73	1.71	57.5	19.7	2	1	1	1	2	1	2	3	7	3.59085	4	45.0435	79.4
550	2	52	115	72	5.23	4.65	1.33	1.42	2.97	1.555	55.5	23	1	1	1	1	2	2	1	2	4	6.16205	6	39.8198	81.6
551	2	62	143	105	5.11	5.09	1.03	1.66	3.09	1.595	60.6	23.8	1	1	1	1	2	1	2	3	6	8.01879	10	35.8086	85.5
552	2	49	109	81	4.96	4.77	0.97	1.45	3.05	1.62	60.5	23.1	1	1	1	1	2	1	1	2	3	7.08733	8	37.3554	80.9
553	1	58	96	64	5.14	5.28	0.77	1.8	3.41	1.66	62.9	22.8	1	1	1	1	2	1	1	2	5	4.71767	6	43.5612	80.9
554	2	62	130	86	5.03	5.06	1.54	1.3	3.41	1.58	56.4	22.6	1	1	1	2	1	2	1	3	6	6.16888	6	39.3617	80.6
555	2	53	125	84	5.07	4.9	1	1.86	2.55	1.54	53.4	22.5	1	1	1	1	1	1	1	2	4	6.07185	6	39.5131	77.1
556	2	72	135	91	5.03	5.23	0.92	1.54	3.36	1.52	46.2	20	1	1	1	1	1	1	1	3	8	5.36704	6	38.3117	75.7
557	2	71	163	115	5.15	4.62	1.52	0.89	3	1.59	52.6	20.8	2	1	1	1	2	2	1	3	8	6.68486	8	35.5513	78.7
558	1	57	135	95	6.06	5.91	8.16	0.8	3.28	1.73	70.1	23.4	2	1	1	1	3	1	2	2	5	5.51305	7	42.6534	89.7
559	2	51	118	86	5.77	4.13	3.96	1.27	2.43	1.68	62.1	22	2	1	1	1	3	1	1	2	4	4.92489	6	42.6731	80.1
560	2	49	98	67	5.16	4.59	4.8	1.51	2.89	1.615	61.1	23.4	1	1	1	2	2	2	1	2	3	7.82141	9	36.0065	85.5
561	1	66	126	85	10.79	3.99	6.59	0.82	1.63	1.81	78	23.8	2	1	1	2	3	1	1	3	7	6.50163	10	40	92.5
562	1	74	126	82	5.53	3.89	4.47	0.76	2.63	1.63	60.5	22.8	2	1	1	1	2	1	1	3	8	4.9682	5	43.3058	82.8
563	2	69	149	89	5.35	4.69	5.37	0.98	3.18	1.53	53.1	22.7	2	1	1	1	2	1	1	3	7	7.60391	9	34.8399	77.8
564	2	44	108	80	4.87	4.48	5.45	1.26	2.59	1.66	59.2	21.5	2	1	1	1	3	1	2	1	2	5.44346	6	40.3716	77.6
565	1	48	108	79	5.14	5.87	2.23	1.37	3.91	1.71	65.1	22.3	1	1	1	1	3	1	2	2	3	3.89864	4	46.3902	79.8
566	1	73	117	82	5.11	4.03	2.1	1.13	2.82	1.605	55.5	21.6	1	1	1	1	3	2	2	3	8	4.54188	5	42.7027	76.1
567	2	46	112	82	4.81	3.94	1.91	1.23	2.36	1.57	55.5	22.5	2	1	1	1	3	1	1	2	3	5.80145	5	40.1802	75.4
568	2	69	149	104	5.72	5.75	2.28	1.47	3.4	1.46	45.9	21.6	2	1	1	1	2	1	1	3	7	6.99005	7	35.0763	75
569	1	50	114	78	4.9	3.91	3.86	1.04	2.65	1.755	64.9	21.1	1	4	1	1	3	1	1	2	4	4.61035	6	43.1433	84.1
570	1	72	133	98	5.68	2.74	3.05	1.01	1.57	1.71	59.6	20.4	2	1	1	1	3	1	1	3	8	3.31726	4	45.8054	72.5
571	2	52	124	88	5.48	5.47	6	1.15	3.57	1.65	58.5	21.5	2	1	1	1	2	1	2	2	4	5.76676	7	40	83.9
572	1	44	176	115	5.32	4.02	0.64	1.16	2.92	1.66	62.7	22.7	1	1	1	1	3	1	2	1	2	6.42328	7	39.5534	85.3
573	2	63	123	84	5.25	3.69	0.97	0.83	2.67	1.53	55.2	23.6	1	1	1	2	3	1	1	3	6	7.64663	8	35.6884	77.5
574	1	54	110	66	5.15	4.33	0.53	1.51	2.81	1.825	71.3	21.4	1	1	1	2	2	1	2	2	4	3.33271	5	47.2651	82.8
575	1	47	116	75	5.37	3.43	1.12	1.11	2.16	1.71	59.4	20.3	1	1	1	1	3	2	1	2	3	3.18047	4	46.633	76.4
576	2	39	105	62	6.21	5.02	1.18	1.18	3.54	1.62	60.6	23.1	2	1	1	1	2	1	1	1	1	7.65889	10	36.3036	89.3
577	2	45	107	64	4.43	3.22	0.73	1.05	1.97	1.66	56.9	20.7	1	1	1	1	3	1	1	2	3	6.31441	8	37.2583	81.5
578	1	71	158	83	5.62	4.11	0.84	0.82	3.15	1.71	65.3	22.3	2	1	1	1	3	1	1	3	8	5.33497	7	41.5008	79.9
579	1	40	187	68	4.73	4.36	0.69	1.23	2.92	1.71	68	23.3	1	4	1	1	2	1	1	1	2	4.24062	5	46.0294	81.9
580	2	64	171	102	5.38	4.36	4.51	0.86	2.49	1.495	48.7	21.8	2	1	1	1	2	1	1	3	6	5.45855	5	40.4517	74.4
581	2	70	145	96	7.61	6.47	4.4	0.87	4.35	1.545	51	21.4	2	1	1	1	2	1	1	3	8	5.90693	6	38.6275	76.8
582	1	53	134	85	6.16	4.6	3.45	0.7	3.01	1.69	58.2	20.4	2	1	1	1	2	1	2	2	4	3.0111	3	47.5945	76.7
583	1	54	136	75	5.36	3.9	1.7	1.06	2.71	1.67	66.5	23.9	2	4	1	1	3	1	2	2	4	4.91233	6	44.3609	85.6
584	1	63	126	77	5.98	5.07	1.2	1.55	3.23	1.7	60.5	20.9	1	1	1	1	3	1	1	3	6	4.11765	6	43.4711	78.9
585	1	58	129	85	5.12	4.8	1.44	0.92	3.62	1.63	62.2	23.4	2	1	1	1	3	1	2	2	5	7.18883	9	37.4598	86.2
586	1	58	166	72	5.52	3.61	0.6	1.23	2.27	1.62	57.6	21.9	1	1	1	1	3	1	2	2	5	3.42936	3	46.5278	73.4
587	2	52	148	84	7	3.53	1.28	1.5	1.62	1.47	43.7	20.2	2	1	1	1	3	1	1	2	4	3.93355	3	43.0206	67.8
588	2	66	154	73	5.14	3.93	1.27	1.4	2.04	1.55	51.2	21.3	1	1	1	1	3	2	1	3	7	5.86889	6	38.2812	75.6
589	1	70	102	59	4.96	4.02	0.81	0.93	3.1	1.74	64.6	21.3	1	4	1	1	3	1	1	3	8	4.35989	6	43.4985	83.5
590	1	47	106	66	5.48	5.48	1.57	0.88	2.58	1.66	59.6	21.6	1	1	1	1	2	1	1	2	3	5.11685	7	41.2752	88.1
591	2	51	141	81	5.2	5.3	1.28	1.16	4.03	1.64	57.9	21.5	2	1	1	1	2	1	1	2	4	6.35782	7	37.9965	82.2
592	2	64	161	104	5.49	3.79	0.99	1.01	2.52	1.52	51.7	22.4	2	1	1	1	2	1	2	3	6	7.1849	8	35.7834	77
593	1	67	156	77	5.07	3.54	0.7	1.24	2.14	1.66	62.3	22.6	1	1	1	1	2	1	1	3	7	3.62897	5	45.9069	76.6
594	2	36	113	74	5.03	4.25	1.93	0.75	3.01	1.63	56.2	21.2	2	1	1	1	1	1	2	1	1	5.98442	7	38.79	82.8
595	1	60	114	67	5.3	5.72	1.05	1.21	4.44	1.81	67.4	20.6	1	4	1	1	3	1	1	3	6	3.5408	5	45.6973	80.2
596	1	64	141	96	5.24	4.18	1.29	0.81	3.01	1.74	71.6	23.7	2	1	1	1	3	1	2	3	6	4.88836	6	44.2737	85.8
597	2	63	137	88	5.09	5.47	0.78	1.58	3.88	1.515	54.1	23.6	1	1	1	1	2	1	1	3	6	6.92743	6	37.7079	74.6
598	1	50	127	85	5.51	5.38	2.06	0.76	3.95	1.65	61.1	22.5	2	4	1	1	3	1	2	2	4	4.37098	5	45.0082	79.8
599	1	41	84	49	5.14	2.76	0.83	1.17	1.4	1.605	60.7	23.6	1	1	1	1	3	1	1	1	2	4.73598	5	44.3163	80.2
600	2	37	120	79	5.27	6.54	1.57	1	5.25	1.55	55.8	23.2	1	1	1	1	2	1	1	1	1	7.65869	8	35.8423	81.4
601	1	61	135	88	5.32	3.8	0.58	1.38	2.15	1.68	61.7	21.9	1	1	1	1	3	1	1	3	6	3.08248	4	47.1637	74.9
602	2	60	124	81	5.78	5.88	1.02	1.81	3.62	1.565	54.5	22.3	1	1	1	1	3	2	1	3	6	6.81848	8	37.0642	83.4
603	1	62	126	80	4.74	3.79	1.16	0.87	2.76	1.785	68.3	21.4	1	1	1	1	2	1	2	3	6	3.20128	4	47.4378	79.7
604	1	56	121	85	5.09	4.06	1.76	1.13	2.25	1.815	76.6	23.3	2	1	1	1	3	2	2	2	5	4.82663	7	44.1253	86.7
605	1	52	111	72	4.68	3.12	0.57	0.9	2.25	1.7	54	18.7	1	1	1	1	2	1	1	2	4	1.93772	2	49.4444	70.9
606	2	43	108	83	5.15	4.64	0.92	1.32	3.25	1.545	56.7	23.8	1	1	1	1	3	1	1	1	2	7.16373	7	37.7425	81.2
607	2	60	150	84	4.93	4.66	1.79	0.98	3.12	1.535	53.5	22.7	2	1	1	1	1	2	1	3	6	6.11147	6	39.0654	75.8
608	1	51	111	77	5.36	4.68	2.74	0.76	3.09	1.66	64.6	23.4	2	4	1	1	2	2	1	2	4	4.89911	5	44.2724	85.5
609	2	46	108	69	4.36	4.87	0.79	1.23	3.62	1.58	51.4	20.6	1	1	1	1	2	1	1	2	3	4.72681	5	41.6342	74.4
610	2	61	127	84	6.5	4.5	1.98	0.91	3	1.59	51.8	20.5	2	1	1	1	2	1	1	3	6	5.57731	6	38.61	77.6
611	2	43	120	75	4.96	3.7	1.38	1.3	2.17	1.625	60.5	22.9	1	1	1	1	3	1	2	1	2	6.13491	6	40.1653	79.8
612	2	66	140	87	4.59	4.6	1.46	1.2	2.9	1.42	46.5	23.1	2	1	1	1	3	2	1	3	7	7.78615	8	34.1935	71.1
613	2	55	156	92	5.88	5.48	1.55	1.18	4	1.545	55.8	23.4	2	1	1	2	3	1	2	2	5	6.32587	6	39.6057	80.9
614	1	38	112	71	4.67	3.57	1.2	1.12	2.25	1.57	52.1	21.2	1	1	1	1	3	1	2	1	1	3.16443	3	47.025	74
615	1	68	145	81	4.71	3.71	0.49	1.39	2.21	1.515	46.4	20.2	1	1	1	1	3	1	1	3	7	3.44193	4	44.181	68.7
616	2	45	104	57	5.35	4.06	0.47	1.83	2.03	1.57	58.9	23.9	1	1	1	1	3	1	1	2	3	6.08544	6	40.5772	80.9
617	1	68	137	87	5.15	4.06	1.11	0.89	2.75	1.66	64.9	23.5	2	1	1	1	3	2	1	3	7	5.91523	7	41.1402	82.8
618	1	71	109	68	5.5	4.09	0.69	1.8	2.04	1.6	55.3	21.6	1	1	1	1	2	2	1	3	8	3.86719	4	44.6655	73.3
619	2	50	122	76	4.31	4.17	1.22	1.09	2.84	1.64	63.9	23.7	1	1	1	1	3	1	1	2	4	7.25015	9	37.7152	89.8
620	2	61	139	88	5.22	8.93	1.91	1.05	7.1	1.56	57.7	23.7	2	1	1	1	2	1	1	3	6	8.42373	10	34.4887	83.4
621	1	40	147	82	5.37	4.61	1.52	1.24	2.88	1.8	61.2	18.9	1	1	1	1	3	1	1	1	2	2.96296	4	46.4052	81
622	1	55	146	85	5.38	3.27	1.25	1.09	1.82	1.58	57.1	22.9	1	3	1	2	2	1	1	2	5	4.48646	5	43.7828	73.7
623	2	50	123	80	5.26	4.42	1.3	6.78	3.2	1.64	63.5	23.6	1	1	1	1	2	1	1	2	4	7.36169	9	37.1654	84.4
624	2	63	159	80	5.89	4.13	2.13	0.84	2.51	1.61	60.6	23.4	2	1	1	1	3	2	1	3	6	7.48428	9	36.3036	82.5
625	2	70	139	86	5.67	4.48	0.88	1.05	3.2	1.48	49.7	22.7	2	1	1	1	2	1	1	3	8	7.35026	8	35.8149	79.5
626	2	61	151	80	5.15	5.94	2.61	1.4	3.53	1.55	54.6	22.7	2	1	1	1	2	1	1	3	6	7.95005	10	34.4322	81.5
627	2	56	121	72	5.12	6.18	1.29	1.54	4.44	1.56	56.6	23.2	1	1	1	1	2	1	2	2	5	8.21828	10	34.0989	83.1
628	2	63	109	66	4.99	4.61	1.65	1.09	3.03	1.49	46.7	21.1	1	1	1	1	3	1	1	3	6	5.54029	5	39.1863	73.8
629	2	63	157	79	5.37	3.95	1.1	1.03	2.58	1.55	51.5	21.4	2	1	1	1	2	1	1	3	6	6.45161	7	36.699	76.9
630	1	56	131	81	5.25	5.18	2.76	0.78	3.74	1.67	63.6	22.8	2	1	1	1	3	2	2	2	5	5.55775	6	41.6667	82.5
631	1	61	152	93	5.65	3.34	0.92	1.3	1.81	1.75	66.6	21.8	1	1	1	1	3	2	1	3	6	4.21224	6	43.8438	80.9
632	2	56	125	76	4.53	4.78	1.09	1.33	3.29	1.635	57.2	21.4	1	1	1	1	1	1	1	2	5	5.57379	6	39.6853	76.2
633	1	43	97	57	5.3	3.2	0.75	1.24	1.74	1.645	51.8	19.1	1	1	1	2	3	1	1	1	2	2.36509	2	48.2625	67.4
634	2	56	109	67	5.61	2.36	0.4	1.58	0.76	1.475	48.8	22.4	1	1	1	1	3	2	1	2	5	7.03246	6	36.4754	75.3
635	2	57	122	73	5.28	6.63	0.71	1.49	5.29	1.645	60.4	22.3	1	1	1	1	2	2	1	2	5	6.72573	8	37.5828	82.6
636	1	53	133	83	5	4.02	0.72	1.18	2.81	1.655	57.6	21	1	1	1	1	3	1	2	2	4	3.39537	3	46.3542	73.8
637	1	50	112	76	5.15	3.44	0.52	1.08	2.32	1.68	58.5	20.7	1	4	1	1	3	1	1	2	4	3.89739	5	44.4444	75.6
638	2	38	103	71	4.69	4.03	0.77	1.29	2.56	1.59	47.4	18.8	1	1	1	1	3	1	2	1	1	4.58843	5	40.0844	72.5
639	1	58	107	78	14.28	4.13	2.4	0.87	1.99	1.78	73	23	2	1	1	2	3	2	2	2	5	5.55485	8	41.9178	88.4
640	1	74	109	76	4.72	3.99	1.73	0.58	2.92	1.545	44.5	18.7	2	4	1	1	3	1	1	3	8	3.89606	4	41.7978	72.6
641	1	60	136	83	5.05	2.98	0.75	1.1	1.73	1.67	60.7	21.8	1	4	1	1	3	2	2	3	6	5.0199	7	41.6804	82.3
642	1	53	81	57	5	4.04	0.65	1.29	2.78	1.705	60.2	20.7	1	1	1	1	2	2	1	2	4	1.44478	1	51.3289	69.3
643	1	58	130	82	9.79	5.87	0.93	0.84	4.83	1.63	62.6	23.6	2	1	1	1	3	1	2	2	5	6.02206	6	41.2141	82.9
644	2	54	164	96	4.64	5.95	2.23	1.14	3.81	1.6	54.2	21.2	2	1	1	2	2	2	1	2	4	5.15625	6	40.5904	81.4
645	1	56	122	76	5.91	3.96	0.7	0.85	3.06	1.65	58.1	21.3	1	2	1	1	3	1	1	2	5	4.44444	5	43.3735	73.8
646	2	61	120	77	5.08	6.46	1.76	1.17	4.52	1.68	63.8	22.6	2	1	1	2	2	1	1	3	6	6.51927	9	38.2445	86
647	1	74	118	74	4.93	4.12	0.68	1.62	2.25	1.54	55.8	23.5	1	1	1	1	3	2	1	3	8	5.31287	6	41.5771	75.4
648	1	59	98	65	5.24	4.26	0.91	0.98	3.1	1.53	50.9	21.8	1	1	1	1	3	1	1	2	5	4.14371	3	44.2043	70.6
649	2	73	144	84	5.22	4.93	1.33	1.21	3.42	1.53	48.8	20.9	2	1	1	1	3	1	1	3	8	5.76701	6	38.1148	75
650	2	53	109	62	7.57	4.16	0.34	1.69	2.49	1.54	44.2	18.6	1	1	1	1	3	1	1	2	4	3.03593	3	44.5701	66.4
651	2	60	130	89	5.2	4.4	0.7	1.08	3.08	1.58	52.9	21.2	2	1	1	1	2	1	1	3	6	4.80692	5	41.5879	76.8
652	1	65	131	76	5.23	3.15	0.7	0.78	2.11	1.725	66.1	22.2	2	1	1	1	2	2	1	3	7	5.17538	8	41.6036	86
653	2	64	111	61	5.19	3.01	0.9	1.04	1.7	1.66	52.8	19.1	2	1	1	1	3	1	1	3	6	3.99187	5	42.2348	75.1
654	1	42	118	77	5.31	3.26	1.72	0.64	2.1	1.63	62.7	23.6	2	1	1	1	2	1	2	1	2	6.05969	7	40.9888	86
655	1	74	113	70	4.62	3.33	0.87	0.79	2.35	1.525	52.4	22.5	1	1	1	1	1	1	1	3	8	5.71889	6	39.5038	76
656	2	70	101	77	4.81	5.13	0.75	1.21	3.83	1.57	56.8	23.1	1	1	1	1	1	1	1	3	8	8.19506	11	33.9789	85.2
657	1	46	127	101	5.08	4.87	1.26	1.01	3.78	1.645	61.6	22.8	2	2	1	1	2	1	2	2	3	4.80409	5	43.9935	81.8
658	1	52	146	127	4.94	5.73	2.37	1.07	4	1.61	57.5	22.2	2	1	1	1	1	1	2	2	4	4.8995	5	43.4783	81.2
659	2	48	121	83	5.15	2.73	1.36	0.93	1.28	1.55	52.3	21.8	2	1	1	1	2	1	1	2	3	6.2435	6	38.6233	80.4
660	2	44	110	76	4.78	3.79	0.99	1.04	2.45	1.6	52.6	20.5	1	1	1	1	3	1	1	1	2	3.55469	4	45.057	73.6
661	2	58	103	68	4.8	3.96	0.76	1.14	2.9	1.52	49.7	21.5	1	1	1	1	1	2	1	2	5	6.14612	6	38.2294	79.5
662	1	73	152	93	5.02	3.9	0.97	0.93	2.8	1.67	54.6	19.6	2	1	1	2	1	2	1	3	8	5.0199	6	40.1099	82.9
663	2	37	134	84	4.66	3.77	0.71	1.09	2.54	1.605	60	23.3	2	1	1	1	3	1	2	1	1	5.04653	6	42.8333	80.4
664	1	70	148	104	4.97	2.8	0.72	1.3	1.31	1.555	46.4	19.2	1	1	1	1	2	1	1	3	8	3.14306	3	45.0431	69.5
665	2	50	128	70	5.53	4.75	1.09	1.82	2.35	1.59	55.8	22.1	1	1	1	1	1	1	1	2	4	6.28931	7	38.5305	83.8
666	2	56	135	93	4.98	4.36	0.96	1.12	3.14	1.52	44.4	19.2	2	1	1	1	3	2	1	2	5	4.15512	4	40.991	66.3
667	1	58	140	89	5.17	3.18	0.73	1.05	2.04	1.71	54.3	18.6	1	1	1	1	3	1	2	2	5	2.80428	3	46.4088	73.4
668	2	53	128	88	4.86	3.97	1.32	0.99	2.37	1.6	58.5	22.8	2	1	1	1	2	1	1	2	4	4.96094	6	42.3932	78.6
669	1	65	104	70	4.72	4.67	0.72	1.25	3.26	1.75	69.7	22.8	1	1	1	1	1	1	2	3	7	4.37551	6	44.6198	86.1
670	2	67	188	152	4.84	5.64	1.54	1.43	3.71	1.53	51.6	22	1	1	1	1	3	1	1	3	7	7.98838	11	33.1395	84.9
671	2	53	145	87	4.44	5.64	1.31	1.31	4.01	1.71	65.7	22.5	1	1	1	2	2	1	1	2	4	6.70292	9	37.5951	84.7
672	2	54	138	88	4.58	5.28	1.05	1.1	4.15	1.62	60.5	23.1	2	1	1	1	2	1	1	2	4	7.27785	9	37.0248	85
673	2	52	129	83	4.8	3.38	1.03	0.9	2.3	1.635	62.5	23.4	1	1	1	1	3	1	1	2	4	5.98528	6	40.64	80.7
674	2	65	140	83	5.05	3.74	1.33	0.68	2.43	1.515	54.7	23.8	2	1	1	1	2	2	1	3	7	8.23449	9	34.9177	84.4
675	1	63	130	67	4.69	5.64	1.02	1.29	4.41	1.645	62.2	23	1	1	1	2	3	1	1	3	6	6.24532	9	39.3891	92.1
676	2	46	101	64	4.52	3.13	1.85	0.53	1.78	1.6	55	21.5	2	1	1	1	2	1	2	2	3	4.0625	4	44.3636	72.6
677	2	47	114	79	4.7	4.37	1.06	1.28	2.85	1.515	50	21.8	1	1	1	1	2	1	1	2	3	4.83613	4	42.2	74.9
678	2	64	133	86	4.64	4.86	0.96	1.42	3.31	1.545	52	21.8	1	1	1	1	3	1	1	3	6	6.32587	7	36.9231	74.3
679	1	62	142	51	4.61	3.51	1.12	0.85	2.31	1.685	66.1	23.3	2	1	1	1	3	1	1	3	6	4.12084	5	44.9319	76.1
680	1	42	101	70	4.99	3.59	2.46	0.73	1.7	1.71	63.9	21.8	2	4	2	1	3	1	1	1	2	4.13803	5	44.7574	76.9
681	2	44	108	72	5.29	4.31	2.33	0.88	2.31	1.585	56	22.3	2	1	1	1	2	1	2	1	2	5.73197	6	40.3571	77.1
682	1	57	135	91	5.24	3.21	0.6	1.4	1.55	1.72	57	19.3	1	1	1	1	2	1	2	2	5	2.29854	3	48.4211	76.5
683	2	52	114	70	4.82	5.2	0.87	1.75	3.03	1.64	59.5	22.1	1	1	1	1	3	1	1	2	4	6.69244	8	37.479	84.2
684	1	48	133	91	5.18	3.29	0.79	1.08	1.95	1.7	60.7	21	1	1	1	1	1	1	1	2	3	2.90657	3	48.1054	76.2
685	2	40	131	83	5.21	4.72	1.38	1.18	3.26	1.72	59.1	20	2	1	1	2	1	1	2	1	2	4.79989	6	41.286	80
686	1	72	131	79	5.39	4.8	0.5	1.29	3.63	1.55	51.5	21.4	1	1	1	1	3	1	1	3	8	4.91155	5	42.1359	78.7
687	1	73	119	60	6.56	2.66	0.57	1.18	1.35	1.605	48.8	18.9	2	1	1	1	3	1	1	3	8	2.56209	3	46.5164	70.5
688	2	70	115	60	5.27	4.23	0.53	1.1	3.12	1.53	51.8	22.1	1	1	1	1	2	1	1	3	8	6.62138	7	36.8726	78.4
689	1	69	128	81	4.89	4.48	1.96	1.28	2.66	1.64	62.6	23.3	1	1	1	1	2	2	2	3	7	4.72189	5	43.77	80
690	2	65	138	79	5.39	4.08	1.89	1	2.53	1.575	56.6	22.8	2	1	1	1	1	2	1	3	7	6.32905	6	39.2226	81.2
691	1	63	125	76	5.04	3.63	0.67	1.18	2.22	1.69	55.5	19.4	1	1	1	1	3	1	1	3	6	2.83604	3	47.027	72.6
692	2	69	104	69	4.55	3.82	1.74	1.31	1.95	1.54	48.2	20.3	1	1	1	1	3	2	1	3	7	4.97554	5	40.4564	78.3
693	2	66	133	81	4.84	3.88	1.06	1.2	2.46	1.56	52.5	21.6	2	1	1	1	2	1	1	3	7	6.82117	8	36.1905	78.2
694	2	69	112	80	5.11	5.52	1.4	1.18	4.08	1.6	56.2	22	1	1	1	1	2	1	1	3	7	7.85156	11	33.6299	83.8
695	1	71	129	79	5.57	4.02	1.74	0.63	2.53	1.625	58.9	22.3	2	1	1	1	3	1	1	3	8	5.45325	6	41.4261	83
696	1	40	119	71	5.27	3.77	0.67	1.2	2.38	1.66	56.2	20.4	1	1	1	1	3	1	1	1	2	3.1935	4	46.6192	78.5
697	2	67	156	77	5.24	5.03	1.65	1.08	3.44	1.55	53.6	22.3	2	1	1	1	3	1	1	3	7	7.11759	8	36.3806	82.1
698	1	65	97	61	5.57	5.24	2.71	0.55	3.52	1.575	56.6	22.8	2	4	1	1	3	1	1	3	7	5.24061	6	41.8728	78.3
699	1	47	126	95	5.71	4.89	1.52	1.01	3.52	1.685	66.4	23.4	2	1	1	1	3	1	1	2	3	6.2341	8	40.9639	92.1
700	1	74	161	101	5.05	4.16	1.49	1.03	2.75	1.72	63	21.3	1	1	1	1	3	1	1	3	8	3.98864	5	44.9206	81.5
701	2	62	146	83	5.92	5.9	2.9	0.83	4.02	1.575	59.4	23.9	2	1	1	1	3	2	1	3	6	8.50592	11	34.1751	88.4
702	2	68	131	76	4.8	4.57	0.9	1.45	2.9	1.465	50.2	23.4	1	1	1	1	1	2	1	3	7	6.89583	6	37.8486	78.9
703	1	67	131	80	5.8	3.28	0.61	1.07	2.12	1.76	62	20	1	1	1	2	3	1	1	3	7	2.87319	4	47.4194	75.9
704	2	49	123	88	5.24	5.3	1.22	1.04	3.95	1.62	58.2	22.2	2	1	1	1	3	1	1	2	3	5.8299	6	40.2062	80.9
705	2	48	134	75	9.86	4.24	0.56	1.44	2.88	1.58	56.9	22.8	2	1	1	1	2	1	1	2	3	6.36917	6	38.8401	76.6
706	2	68	169	106	5.53	6.75	6.29	1	1.13	1.56	51.6	21.2	2	1	1	1	3	1	1	3	7	7.02663	8	35.4651	82.2
707	2	60	131	84	5.26	4.28	1.68	0.7	3.11	1.54	46.3	19.5	2	1	1	1	3	2	1	3	6	4.68038	5	40.6048	74.2
708	1	67	122	67	4.78	6.18	1.07	1.12	5.18	1.595	57.3	22.5	1	1	1	1	3	1	2	3	7	4.71693	5	43.4555	79.6
709	1	73	127	88	5.02	4.79	0.48	1.01	3.95	1.62	61.1	23.3	2	1	1	1	3	1	2	3	8	5.14403	6	42.3895	78.9
710	2	49	111	61	4.96	3.8	0.88	0.94	2.62	1.59	54.7	21.6	1	1	1	2	2	2	1	2	3	5.41909	6	40.2194	75.3
711	2	52	125	88	4.42	3.6	1.77	0.78	2.22	1.66	64.2	23.3	2	1	1	1	2	1	1	2	4	7.51198	10	36.7601	88.9
712	2	63	120	71	4.9	2.91	0.88	0.91	1.62	1.645	57.7	21.3	1	1	1	1	3	2	1	3	6	6.31923	8	37.435	81.1
713	2	58	120	70	4.51	4.4	1.99	0.85	2.54	1.5	51.1	22.7	2	1	1	1	3	2	1	2	5	7.24444	8	36.0078	83
714	2	50	123	93	4.86	5.14	1.94	1.59	3.03	1.6	49	19.2	2	1	1	1	2	1	2	2	4	3.55469	4	44.0816	71.4
715	1	56	123	77	5.02	4.09	1.07	0.97	3.09	1.65	63.7	23.4	1	4	1	1	3	1	2	2	5	4.59137	5	44.584	82.1
716	2	54	103	62	5.02	4.56	0.49	1.21	3.54	1.63	50.7	19.1	1	1	1	1	3	1	1	2	4	4.55418	5	41.0256	72.6
717	2	52	113	70	4.8	4.51	0.89	1.35	2.95	1.59	50.7	20.1	1	1	1	1	3	1	1	2	4	5.26087	6	39.2505	75.9
718	1	67	98	74	5.03	3.8	0.66	0.84	2.93	1.63	50.7	19.1	1	1	1	1	2	1	1	3	7	4.59182	5	40.6312	72.6
719	1	53	112	68	5.49	3.49	0.48	1.21	2.29	1.75	63.7	20.8	1	4	1	2	3	1	1	2	4	2.77551	3	48.6656	79
720	2	71	147	91	4.8	4.61	1.29	1.12	3.32	1.45	48.7	23.1	2	1	1	1	3	2	1	3	8	7.89536	8	34.4969	77.5
721	1	61	155	95	6.27	3.64	1.07	1.01	2.19	1.685	61.2	21.5	2	1	1	1	2	1	1	3	6	3.2051	4	47.2222	74.6
722	1	55	147	113	7.09	4.5	3.89	0.83	2.32	1.755	62.9	20.4	2	4	1	1	3	1	2	2	5	4.15581	5	44.8331	81.9
723	1	62	146	86	8.75	4.16	2.86	0.73	2.11	1.695	67.5	23.5	2	1	1	1	3	1	1	3	6	5.08175	6	43.5556	82.6
724	1	61	140	94	5.78	4.03	0.77	0.75	3.2	1.685	64	22.5	2	1	1	1	3	1	1	3	6	5.95233	8	40.1562	86.5
725	2	46	117	76	10.46	4.68	1.07	1.33	3.07	1.62	53.5	20.4	1	1	1	2	2	2	1	2	3	5.44886	6	39.4393	79.6
726	2	54	95	63	4.57	5.56	1.08	1.42	3.74	1.485	46.8	21.2	1	1	1	1	1	2	1	2	4	5.7137	5	39.1026	74.2
727	2	66	164	97	5.48	5.3	2.31	0.99	3.49	1.525	52.3	22.5	2	1	1	1	3	1	1	3	7	8.12685	10	33.652	83.5
728	2	64	118	76	5.74	5.42	1.5	0.91	3.98	1.585	49.2	19.6	1	1	1	1	2	2	2	3	6	3.90092	4	43.0894	69.2
729	1	58	126	74	4.62	4.31	0.62	1.52	2.72	1.67	53.4	19.2	1	1	1	1	3	1	2	2	5	2.54581	3	47.7528	71.6
730	2	52	121	83	4.86	3.81	0.87	1.45	1.96	1.56	48.1	19.7	1	1	1	1	3	1	1	2	4	3.61604	4	43.659	68.7
731	2	50	107	73	4.58	3.58	0.89	1.07	2.32	1.56	56.8	23.3	1	1	1	1	3	1	1	2	4	6.82117	7	38.2042	81.8
732	1	57	110	76	5.19	4.32	1.51	0.77	3.12	1.68	60.6	21.5	1	1	1	1	2	1	1	2	5	4.39342	5	43.7294	79.9
733	1	63	120	82	6.49	4.58	2.36	0.68	2.82	1.71	68.1	23.3	2	1	1	1	2	1	1	3	6	4.89039	6	43.3186	79.2
734	1	54	121	88	5.07	4.02	1.14	1.1	2.69	1.59	59.1	23.4	1	1	1	1	2	1	1	2	4	6.17064	7	40.2707	82.6
735	1	58	111	76	5.27	6.47	0.96	0.91	3.88	1.73	62.9	21	1	4	1	1	2	1	1	2	5	2.43911	3	48.9666	75.8
736	2	36	110	65	5.05	2.76	0.48	1.33	1.4	1.6	54.3	21.2	1	1	1	1	2	1	2	1	1	5.27344	6	40.3315	75.1
737	2	47	124	80	4.8	3.71	1.63	1.07	2.53	1.72	67.3	22.8	1	1	1	1	3	2	1	2	3	5.71255	8	40.8618	86.7
738	1	47	118	86	5.71	4.02	4.51	1.36	2.2	1.715	63	21.4	2	4	1	1	3	1	1	2	3	4.04593	5	44.9206	79.9
739	1	60	136	86	6.28	4.68	0.91	1.46	2.88	1.62	53.3	20.3	2	1	1	2	2	1	1	3	6	3.65798	3	45.4034	73.8
740	2	38	103	66	5.48	3.31	0.99	1.21	1.85	1.5	53.1	23.6	1	1	1	1	2	1	2	1	1	6.84444	6	38.2298	80.1
741	2	40	118	75	4.82	4.49	0.63	1.01	3.43	1.57	58	23.5	1	1	1	1	1	2	1	1	2	6.65341	7	38.9655	83.4
742	1	55	144	93	16.37	6.3	16.76	0.84	1.02	1.74	69.2	22.9	2	4	1	1	3	2	1	2	5	7.62981	11	36.1272	92.2
743	2	44	120	74	4.97	3.88	1.11	0.93	2.8	1.54	53.7	22.6	1	1	1	1	1	1	1	1	2	6.66217	6	38.3613	82.5
744	1	44	122	82	4.93	4.61	2.98	0.78	2.89	1.605	61	23.7	2	1	1	1	3	1	1	1	2	8.61793	12	34.0984	90.4
745	1	66	116	71	5.07	3.58	0.63	1.02	2.52	1.66	60.4	21.9	1	1	1	1	3	1	1	3	7	5.80636	7	40.2318	83.6
746	1	50	126	79	5.08	3.94	0.85	0.96	2.83	1.695	60.4	21	1	1	1	1	3	2	1	2	4	3.7243	4	45.6954	78.2
747	2	49	101	65	4.58	3.34	0.83	0.95	2.11	1.65	57.7	21.2	1	1	1	1	2	2	2	2	3	5.47291	6	40.0347	79.2
748	1	61	128	74	4.99	4.65	2.71	1.17	3.01	1.655	60.2	22	1	1	1	1	3	1	1	3	6	4.49065	6	43.5216	83.4
749	2	50	111	67	4.56	3.03	2.08	0.79	2.03	1.56	53.1	21.8	2	1	1	1	2	2	1	2	4	4.64333	5	42.7495	74
750	1	56	112	72	6.61	3.6	1.87	0.79	2.73	1.66	58.7	21.3	2	1	1	1	3	1	2	2	5	4.46364	5	43.2709	74.1
751	2	44	126	90	4.69	3.58	1.93	1.09	2.29	1.59	60.1	23.8	2	1	1	1	2	1	1	1	2	7.91108	10	36.2729	89.2
752	1	65	140	94	5.94	4.81	3.07	1.14	3.11	1.63	56.5	21.3	2	1	1	1	3	1	1	3	7	4.10253	5	44.2478	76
753	2	47	120	78	4.82	4.41	1.59	1.4	3.03	1.65	53.6	19.7	1	1	1	1	2	1	2	2	3	4.81175	6	40.6716	75.3
754	1	53	116	74	13.54	5.04	1.97	1.28	3.57	1.74	61.1	20.2	2	1	1	1	1	2	2	2	4	4.72321	6	41.5712	80.4
755	1	48	122	83	4.76	5.08	23.5	1.76	2.72	1.685	64.2	22.6	1	4	1	1	3	1	2	2	3	4.57871	5	44.3925	77.5
756	2	39	107	74	4.77	4.47	1.55	1.52	2.29	1.57	47.3	19.2	1	1	1	1	3	1	2	1	1	5.39576	6	38.055	75.7
757	2	59	129	94	5.48	6.52	2.38	1.01	4.32	1.56	48.5	19.9	2	1	1	1	3	2	1	2	5	6.41026	8	35.4639	79
758	2	70	174	81	5.45	3.59	0.8	1.76	1.4	1.52	46.4	20.1	1	1	1	1	2	1	1	3	8	5.62673	6	37.2845	71
759	2	69	144	97	5.61	5.79	3.45	0.93	2.89	1.56	46.9	19.3	2	1	1	1	2	1	1	3	7	6.32807	8	34.7548	74.1
760	2	54	148	89	5.15	4.01	1.4	1.19	2.4	1.54	51.5	21.7	2	1	1	1	3	1	1	2	4	5.98752	6	38.835	77.3
761	2	64	115	69	5.37	3.61	1.06	1.46	1.79	1.47	42	19.4	1	1	1	1	2	1	1	3	6	4.67398	5	39.5238	70.9
762	2	62	126	76	5.4	4.85	1.44	1.37	3.06	1.58	46.9	18.8	1	1	1	1	2	1	1	3	6	3.56513	4	42.8571	70.1
763	1	70	109	65	5.11	3.3	0.76	0.96	2.1	1.66	63.7	23.1	1	1	1	1	2	1	2	3	8	4.68138	5	44.27	80.3
764	2	51	150	89	4.77	5.55	2.48	0.78	3.87	1.62	59.9	22.8	2	1	1	1	1	1	2	2	4	6.82061	8	38.0634	84.1
765	1	53	189	124	5.73	4.86	2.34	0.88	2.34	1.7	68.4	23.7	2	1	1	2	2	1	2	2	4	6.12457	8	41.0819	88.6
766	1	69	175	91	5.11	5.06	1.38	0.74	0.81	1.65	60.6	22.3	2	1	1	2	2	1	2	3	7	6.6483	8	37.9538	85.3
767	1	60	93	86	5.3	3.34	2.35	0.75	1.87	1.58	59.5	23.8	2	4	1	1	1	2	1	3	6	6.72969	7	39.3277	89.1
768	1	66	103	61	5.09	4.54	2.72	0.92	2.64	1.72	69.2	23.4	2	2	1	1	2	1	1	3	7	5.34072	7	42.9191	88.3
769	2	58	122	84	5.16	4.3	1.63	0.96	2.79	1.63	63.5	23.9	2	1	1	1	2	1	1	2	5	7.60285	9	37.1654	85
770	1	74	112	72	5.23	4.01	1.09	0.89	2.8	1.66	64.3	23.3	1	1	1	1	2	1	2	3	8	6.27812	7	39.6579	81.5
771	1	69	146	88	4.7	4.91	1.22	1.33	3.3	1.72	69.8	23.6	1	1	1	1	2	1	2	3	7	5.50973	7	42.4069	85.1
772	1	59	113	77	6.07	4.27	2.44	0.65	2.91	1.69	68.2	23.9	2	1	1	1	1	1	1	2	5	6.23227	7	40.9091	86.8
773	1	54	117	58	5.14	5.51	1.39	1.12	4.02	1.54	52.7	22.2	1	1	1	1	1	2	1	2	4	6.57784	6	37.5712	77.3
774	2	45	112	82	4.37	5.46	1.16	1.55	3.32	1.62	58.8	22.4	1	1	1	1	2	1	2	2	3	6.93492	7	37.2449	79.5
775	2	65	122	74	5.25	4.44	0.92	1.63	2.43	1.55	48.3	20.1	1	1	1	1	2	1	1	3	7	4.8283	5	40.3727	74.1
776	2	45	122	79	4.81	3.56	0.61	1.36	2.12	1.56	52.5	21.6	1	1	1	1	1	1	2	2	3	6.2048	6	38.0952	77.9
777	1	56	123	87	5.11	3.83	1.3	0.65	2.24	1.665	58.7	21.2	2	4	1	1	1	1	2	2	5	4.54509	6	42.7598	80.7
778	2	50	133	92	4.72	5.3	1.31	1.38	3.47	1.6	53	20.7	1	1	1	1	1	1	2	2	4	5.39062	5	40.1887	77
779	2	56	152	86	5.62	4.98	0.81	1.99	2.76	1.61	61.2	23.6	1	1	1	1	2	2	2	2	5	6.3655	7	39.2157	80.5
780	2	55	149	96	5.46	6.36	3.91	0.9	3.2	1.65	64.8	23.8	2	1	1	1	1	1	2	2	5	6.53811	8	39.3519	82.5
781	2	48	114	76	5.45	5.28	1.55	1.3	3.67	1.58	57.4	23	1	1	1	1	2	1	1	2	3	7.61096	9	36.2369	83.3
782	2	62	174	98	4.85	3.86	1.08	1.03	2.52	1.54	48.4	20.4	2	1	1	1	2	1	1	3	6	4.80688	5	40.7025	73.5
783	1	64	129	101	5.11	4.02	0.87	1.57	2.23	1.71	61.6	21.1	1	1	1	1	3	1	1	3	6	5.60856	8	39.4481	85.6
784	2	64	131	76	5.1	3.28	1.12	0.99	2.07	1.63	57.7	21.7	2	1	1	1	1	1	1	3	6	7.07592	9	35.5286	83.7
785	1	72	110	72	6.02	4.32	0.72	1.24	3.08	1.67	66.4	23.8	1	1	1	1	2	2	1	3	8	7.85256	11	36.2952	89.6
786	2	54	127	88	5.46	3.04	1.37	0.72	1.97	1.67	63.4	22.7	2	4	1	2	1	1	2	2	4	7.02786	9	37.5394	88.7
787	1	48	115	86	6.13	3.64	0.55	1.04	2.72	1.68	64.3	22.8	2	1	1	1	1	1	2	2	3	4.88946	6	43.7014	83.3
788	2	57	148	82	4.99	3.98	0.75	1.53	2.17	1.585	57.2	22.8	1	1	1	1	3	1	1	2	5	5.69217	6	40.3846	75.5
789	2	69	126	69	5.99	5.24	0.96	1.59	3.47	1.505	46.6	20.6	1	1	1	1	1	1	1	3	7	6.53414	6	35.4077	68.9
790	2	67	160	93	5.86	5.2	1.3	1.56	3.13	1.61	57.9	22.3	1	1	1	1	2	1	1	3	7	7.83149	10	34.0242	79.2
791	1	69	150	102	5.3	3.5	2.25	0.72	2.14	1.71	67.7	23.2	2	1	1	1	2	1	1	3	7	5.71116	8	41.3589	88.7
792	2	42	114	82	5.32	4.73	1.41	0.95	3.28	1.585	59.6	23.7	1	1	1	1	2	1	1	1	2	8.47854	11	34.396	84.1
793	2	36	108	70	4.36	4	1.27	0.86	2.67	1.46	49.4	23.2	1	1	1	1	2	1	1	1	1	8.25671	8	34.2105	78.5
794	1	69	134	88	5.84	3.79	1	0.95	2.75	1.8	76.7	23.7	2	1	1	1	2	1	1	3	7	5.15432	8	43.1551	90.1
795	2	67	124	71	4.89	3.84	1.25	0.82	2.72	1.535	45.1	19.1	1	1	1	1	3	1	1	3	7	4.49872	5	39.9113	70
796	1	74	130	80	5.71	4.71	0.69	1.53	2.92	1.645	57.8	21.4	1	1	1	1	2	1	1	3	8	4.65628	5	42.7336	74.7
797	1	69	115	68	4.26	2.64	1.06	1.13	1.24	1.69	60.5	21.2	1	1	1	1	1	1	1	3	7	3.74637	4	45.7851	77.4
798	2	56	108	75	4.83	4.35	0.98	1.52	2.55	1.56	57	23.4	1	1	1	1	2	1	1	2	5	6.98554	7	37.7193	77.7
799	2	48	112	78	4.93	3.71	0.96	0.92	2.78	1.625	56.5	21.4	1	1	1	1	1	2	2	2	3	6.28639	7	37.8761	79.5
800	2	52	116	82	5.41	3.23	0.7	1.01	2.2	1.72	65.4	22.1	1	1	1	1	2	1	1	2	4	4.73229	6	42.8135	80.8
801	1	60	119	68	6.9	4.38	2.33	0.99	2.8	1.64	63.7	23.7	2	1	1	1	1	2	2	3	6	7.06425	8	38.3046	89.8
802	1	42	116	86	4.99	6.02	2.09	1.15	4.5	1.68	66.7	23.6	2	2	1	1	1	1	2	1	2	5.6335	6	42.8786	87.1
803	1	47	132	88	5.44	2.92	0.64	1.41	1.33	1.685	56.6	19.9	1	4	1	1	2	1	1	2	3	3.3812	4	45.7597	76.5
804	1	45	121	86	4.48	4.76	1.35	1.65	2.81	1.71	62.8	21.5	1	4	1	1	2	1	2	2	3	5.81375	8	39.9682	87.6
805	1	55	100	62	4.87	4.23	0.99	1.18	2.92	1.73	70.2	23.5	1	4	1	1	2	1	1	2	5	5.3794	7	42.5926	88.5
806	2	40	109	62	5.16	3.27	0.56	1.45	1.74	1.635	56.7	21.2	1	1	1	1	2	1	2	1	2	5.53638	6	39.8589	76.5
807	2	45	129	76	6.42	3.79	0.32	0.75	3.02	1.585	57.2	22.8	2	1	1	1	2	1	2	2	3	6.36886	6	39.3357	81.5
808	2	42	113	68	5.92	3.51	4.63	0.88	2.18	1.59	60.4	23.9	2	1	1	1	3	1	1	1	2	7.99019	9	36.0927	84.9
809	2	74	134	62	5.79	4.84	6	0.89	3.15	1.56	55.4	22.8	2	1	1	1	2	1	1	3	8	7.47863	9	35.9206	83.1
810	1	55	106	77	5.05	3.95	4.27	1.17	2.23	1.72	68.3	23.1	1	4	1	1	3	1	2	2	5	4.9689	7	43.4846	85.6
811	2	56	124	72	5.6	5.67	5.85	1.43	3.67	1.475	46	21.2	1	1	1	1	2	1	2	2	5	6.66475	6	36.3043	78.4
812	2	42	121	80	5.02	4.36	0.83	0.92	3.28	1.5	51.9	23.1	1	1	1	1	2	1	2	1	2	6.84444	6	38.343	80.1
813	1	49	112	74	5.7	5.61	2.21	0.77	3.93	1.73	61.8	20.6	2	3	1	1	3	1	1	2	3	4.44385	6	43.3657	83
814	2	68	166	92	7.51	5.16	3.68	1.23	3.52	1.58	57.9	23.2	2	1	1	1	2	2	1	3	7	6.88992	7	37.6511	81.5
815	2	56	133	84	5.17	4.36	2.37	0.81	3.39	1.585	48.4	19.2	2	1	1	1	3	1	2	2	5	3.66209	3	44.2149	72.2
816	2	58	102	67	5.19	4.32	2.54	1.01	2.93	1.54	46.3	19.5	2	1	1	1	1	2	1	2	5	3.83707	4	42.9806	73.7
817	1	50	115	62	8.62	2.83	1.49	0.73	1.91	1.75	72.8	23.8	2	1	1	1	2	1	2	2	4	6.23673	8	40.6593	90
818	1	63	171	89	5.06	5.33	3.36	0.86	3.05	1.65	59.5	21.8	2	1	1	1	2	1	1	3	6	4.26079	5	44.0336	79.6
819	1	61	149	98	6.2	4.66	0.96	0.91	3.61	1.705	65.7	22.6	2	1	1	1	3	1	1	3	6	4.57512	6	43.9878	79.8
820	2	43	144	80	5.22	3.52	0.6	1.09	2.34	1.58	54.7	21.9	2	1	1	1	2	2	2	1	2	6.40923	7	38.0256	81
821	1	60	118	76	4.93	4.05	0.95	1.08	2.96	1.62	51.1	19.5	1	4	1	1	2	2	1	3	6	4.38195	5	41.8787	75.7
822	1	63	98	62	5.7	4.65	0.71	1.15	3.44	1.595	60.8	23.9	1	1	1	1	1	1	1	3	6	7.23263	7	38.3224	85.2
823	2	55	149	96	4.56	3.34	0.59	1.37	1.94	1.57	53.5	21.7	1	1	1	2	2	1	1	2	5	4.86835	5	41.6822	72.4
824	2	37	96	65	4.73	4.08	0.85	1.04	2.83	1.58	53.1	21.3	1	1	1	1	1	1	2	1	1	5.52796	6	39.9247	79
825	2	69	134	82	5.52	4.5	4.84	1.03	3.29	1.5	47.1	20.9	2	1	1	1	2	1	1	3	7	5.91111	6	37.7919	76.5
826	1	74	124	73	4.82	4.85	4.72	1.21	3.64	1.62	56.1	21.4	1	1	1	1	3	1	1	3	8	5.37266	6	40.6417	78.9
827	2	58	117	72	6.37	4.67	5.74	1.03	2.87	1.595	59.3	23.3	2	1	1	1	3	1	2	2	5	8.25464	10	35.0759	84.5
828	2	45	113	73	4.81	4.27	4.65	1.51	2.4	1.57	51.3	20.8	1	1	1	1	1	1	1	2	3	4.70607	5	41.7154	73.3
829	2	72	132	73	5.45	4.34	4.75	1.1	2.82	1.515	48.6	21.2	2	1	1	1	3	1	1	3	8	4.48758	5	41.9753	74.5
830	2	46	120	93	5.45	4.9	5.96	1.67	2.5	1.605	58.6	22.8	2	1	1	1	2	2	1	2	3	6.48286	7	38.5666	80.2
831	1	53	96	48	4.56	3.84	1.91	0.98	2.83	1.595	60.9	23.9	2	4	1	1	3	2	2	2	4	5.34586	6	42.6929	87.5
832	2	53	124	73	5.18	4.73	3.18	1.87	2.73	1.5	53.6	23.8	1	1	1	1	1	1	1	2	4	8.62222	10	33.7687	83.6
833	2	38	100	65	5.02	3.72	4.07	1.26	2.18	1.645	56.1	20.7	2	1	1	1	3	1	1	1	1	4.76714	6	41.7112	79.6
834	1	57	122	80	5.47	3.15	3.61	0.99	2.39	1.72	70	23.7	2	4	1	1	3	1	2	2	5	5.07031	7	43.5714	84.9
835	2	70	116	76	5.9	5.6	6.21	1.11	4.09	1.54	46.9	19.8	2	1	1	1	2	1	1	3	8	4.72255	5	40.2985	73.5
836	1	68	109	68	4.85	4.74	4.69	1.23	3.24	1.56	45	18.5	1	1	1	1	3	1	1	3	7	3.36949	4	43.5556	71.1
837	1	70	167	90	5.15	7.71	7.55	2.76	4.36	1.725	56.9	19.1	2	1	1	1	3	1	1	3	8	3.159	4	45.6942	78.3
838	1	63	88	52	5.71	2.77	1.35	1.08	1.67	1.62	54.6	20.8	1	4	1	1	2	1	1	3	6	2.934	3	47.2527	72.9
839	2	63	162	102	6.22	4.72	2.22	1.64	2.76	1.61	52.7	20.3	2	1	1	1	2	1	1	3	6	3.47209	4	44.9715	74.1
840	2	50	102	67	5.12	3.82	4.79	1.19	1.93	1.59	50.1	19.8	2	1	1	1	1	1	1	2	4	4.66754	5	41.1178	74.6
841	1	62	117	76	4.92	5.39	1.86	1.33	3.8	1.65	62	22.8	1	1	1	1	3	1	1	3	6	4.84848	6	43.2258	80.4
842	1	58	117	82	5.33	3.3	2.68	1.47	1.66	1.69	60.4	21.1	1	1	1	1	1	1	1	2	5	3.95644	5	44.0397	75.4
843	2	53	124	89	5.17	4.63	4.88	1.57	2.73	1.615	59.1	22.7	2	1	1	1	2	1	2	2	4	7.05461	9	36.8866	84.1
844	2	57	131	87	8.45	5.48	4.08	1.27	3.82	1.575	54.9	22.1	2	1	1	2	3	1	2	2	5	6.4903	7	38.0692	80.8
845	1	72	120	72	5.42	3.21	3.47	1.53	1.47	1.6	52.7	20.6	2	1	1	1	2	2	1	3	8	4.64844	5	41.556	74.5
846	2	71	166	93	5.96	4.55	2.38	1.66	2.6	1.555	57.5	23.8	2	1	1	1	3	1	1	3	8	8.60206	11	33.7391	84.5
847	2	51	117	90	4.88	4.45	5.23	1.53	2.38	1.61	61.4	23.7	2	1	1	1	3	2	2	2	4	6.78986	7	39.0879	82.7
848	2	55	119	73	4.58	3.86	4.98	1.03	2.52	1.63	58.7	22.1	2	1	1	2	3	1	1	2	5	6.47371	7	37.8194	78.8
849	1	74	153	84	5.19	4.59	2.79	0.75	3.32	1.47	46.3	21.4	2	1	1	2	3	1	1	3	8	4.85909	4	41.4687	74.3
850	2	36	110	74	5.02	3.41	2.45	0.86	2.25	1.67	59.7	21.4	2	1	1	1	1	1	1	1	1	5.30675	6	41.3735	78.7
851	2	39	129	70	4.3	3.06	1.34	0.92	1.93	1.58	48.9	19.6	1	1	1	1	3	1	1	1	1	4.52652	5	41.1043	73.4
852	2	41	127	74	4.98	3.22	3.7	1.08	1.81	1.56	55.8	22.9	2	1	1	1	2	1	1	1	2	5.17751	5	42.1147	76.8
853	2	42	117	77	4.99	3.57	1.47	1.23	2.32	1.63	52.3	19.7	1	1	1	1	2	1	2	1	2	4.44127	5	41.8738	75.3
854	2	70	132	89	8.24	4.83	5.56	1.4	2.89	1.64	58.4	21.7	2	1	1	1	3	1	1	3	8	6.17192	8	38.0137	80.9
855	2	49	121	56	5.06	4.15	1.82	1.07	2.85	1.55	47.2	19.7	2	1	1	1	3	1	2	2	3	4.12071	4	41.9492	71.8
856	2	48	119	83	4.78	3.24	1.34	1.13	1.98	1.63	55.6	20.9	1	1	1	1	2	1	1	2	3	5.41985	6	40.1079	79.5
857	2	59	119	76	5.25	4.53	3.33	1.19	2.92	1.5	50.1	22.3	2	1	1	1	3	1	1	2	5	7.2	8	35.3293	75.2
858	2	48	132	97	5.03	4.62	2.24	1.04	3.19	1.62	57.9	22.1	2	1	1	1	3	1	1	2	3	6.09663	7	39.0328	78.3
859	2	52	107	69	4.84	4.52	2.63	1.03	3.03	1.595	55.6	21.8	2	1	1	1	3	2	1	2	4	5.42447	6	40.4676	77.5
860	2	40	133	84	5.46	4.79	2.06	1.26	2.96	1.6	60.1	23.5	2	1	1	1	3	1	1	1	2	7.1875	8	37.604	85.1
861	1	68	121	74	5.4	5.56	2.03	1.11	3.98	1.78	63.2	19.9	1	1	1	1	3	1	1	3	7	3.25085	5	45.5696	76.7
862	2	61	142	92	6.73	5.67	2.8	1.13	4.01	1.54	52.5	22.2	2	1	1	1	3	2	1	3	6	6.36701	6	38.0952	78
863	1	64	123	78	5.47	3.18	2.33	0.85	2	1.62	60.3	23	2	1	1	1	2	1	2	3	6	4.87731	5	42.9519	76.1
864	1	74	108	69	6.62	5.01	4.88	1.17	3.76	1.59	52.1	20.6	2	1	1	1	3	1	1	3	8	4.46976	5	42.2265	76.5
865	2	57	138	61	5	3.65	3.78	0.96	2.49	1.525	43	18.5	2	1	1	1	3	1	1	2	5	4.94491	5	38.6047	73.6
866	2	66	108	76	5.17	4.37	4.85	0.74	3.24	1.615	60.6	23.2	2	1	1	1	1	1	1	3	7	8.20481	10	34.6535	82.1
867	1	63	118	90	5.11	4.21	4.39	1.58	2.28	1.64	61.9	23	2	1	1	1	2	1	1	3	6	5.8373	7	40.7108	85.5
868	1	40	117	79	4.93	4.73	5.37	1.51	2.7	1.735	65.5	21.8	1	4	1	1	3	1	1	1	2	3.38845	4	46.8702	80.5
869	2	42	127	81	5.16	3.46	5.68	0.81	1.42	1.535	54.7	23.2	2	1	1	1	2	1	1	1	2	6.57832	6	39.3053	79.5
870	1	55	125	78	6.64	3.72	3.64	1.04	2.62	1.65	59.4	21.8	2	1	1	1	3	1	2	2	5	5.17906	6	42.0875	80.6
871	2	67	128	82	5.33	4.76	7.03	1.32	1.96	1.525	55	23.6	1	1	1	1	2	2	1	3	7	9.07283	11	32.3636	81.3
872	2	69	158	89	5.1	3.94	3.93	1.29	2.44	1.565	54.4	22.2	2	1	1	1	2	2	1	3	7	7.34926	8	35.2941	77.8
873	1	58	115	83	5.31	4.07	4.01	1.4	2.46	1.74	58.9	19.4	1	1	1	1	3	1	2	2	5	3.43506	4	45.3311	77.1
874	2	62	132	71	5.92	5.2	5.04	1.19	3.76	1.69	66.8	23.4	2	1	1	1	3	2	1	3	6	5.39197	6	42.8144	85.2
875	2	43	117	76	4.84	3.37	3.47	1.14	2.14	1.605	54.7	21.2	2	1	1	1	2	2	1	1	2	4.93008	5	41.6819	76.4
876	1	74	128	69	5.71	3.43	3.3	1.22	2.15	1.645	64.6	23.9	1	1	1	1	3	1	1	3	8	7.16919	8	37.6161	82.7
877	1	53	126	78	7.13	4.84	4.72	1.26	3.63	1.66	59.5	21.6	2	1	1	1	3	1	2	2	4	4.20961	4	44.8739	78.3
878	1	68	131	82	5.53	3.41	3.61	1.05	2.28	1.61	58.4	22.5	2	1	1	1	3	1	1	3	7	6.05687	7	39.726	81.1
879	2	52	110	74	5.1	3.91	4.66	1.06	2.39	1.55	53.3	22.2	2	1	1	1	3	1	1	2	4	7.78356	9	34.334	79
880	1	50	122	94	5.2	3.33	3.64	0.8	2.32	1.625	60.9	23	2	1	1	1	3	1	1	2	4	5.6426	6	41.7077	78.7
881	2	74	123	83	6.22	5.33	5.87	1.53	3.44	1.51	48	21	2	1	1	1	2	1	1	3	8	6.79795	7	35.8333	76.6
882	2	42	112	76	5.88	5.02	4.95	1.98	2.77	1.52	55.3	23.9	1	1	1	1	3	1	1	1	2	7.01177	6	38.5172	81.8
883	1	63	151	92	5.39	2.76	2.96	0.73	1.8	1.65	53.4	19.6	2	1	1	1	2	1	1	3	6	3.37925	4	45.1311	75.9
884	1	55	158	95	6.62	4	5.72	0.91	2.13	1.69	67	23.5	2	1	1	1	1	2	2	2	5	5.70708	8	41.791	89.7
885	2	60	149	106	5.11	4.8	5.16	0.95	3.38	1.565	54.4	22.2	2	1	1	1	2	1	1	3	6	6.94097	8	36.5809	83.7
886	2	50	110	68	4.96	3.71	4.64	0.88	2.4	1.55	57.4	23.9	2	1	1	1	2	1	1	2	4	7.40895	7	37.4564	82.7
887	2	45	125	81	5.33	4.13	4.01	1.68	2.4	1.68	55.1	19.5	1	1	1	1	3	1	1	2	3	3.96825	5	43.3757	75.2
888	2	40	137	94	5.34	3.09	3.11	0.91	2.13	1.58	54.5	21.8	2	1	1	1	2	1	2	1	2	5.68819	6	40.367	79.7
889	2	41	106	73	5.08	5.65	5.62	1.48	4.01	1.58	54.6	21.9	1	1	1	1	2	1	2	1	2	7.13027	8	36.0806	80.2
890	2	39	132	87	4.97	4.47	1.23	0.94	3.33	1.64	57.7	21.4	2	1	1	1	2	1	2	1	1	5.72576	6	39.8614	78.8
891	2	46	135	79	5.04	4.21	1.17	0.89	3.11	1.62	62.8	23.9	2	1	1	1	2	1	1	2	3	6.85871	8	38.535	86.2
892	2	39	117	73	5.08	3.49	0.94	0.9	2.41	1.58	49.7	19.9	1	1	1	1	3	1	2	1	1	3.00433	3	46.2777	72.3
893	1	58	102	69	5.73	3.5	1.18	2.35	2.17	1.695	64.5	22.5	1	1	1	1	3	2	2	2	5	5.74308	7	40.7752	84.6
894	2	53	134	75	5.17	6.55	6.7	1.87	1.64	1.58	59.8	23.9	2	1	1	1	2	2	1	2	4	6.92998	7	38.9632	83.4
895	2	40	118	70	3.73	4.1	2.87	1.65	2.62	1.57	48	19.5	1	1	1	1	3	1	3	1	2	5.43633	5	38.75	76.1
896	2	64	152	89	6.07	6	1.85	1.42	3.87	1.62	54	20.6	2	1	1	2	2	1	1	3	6	5.56318	6	39.2593	78.8
897	2	55	130	79	4.72	4.12	2.15	1.17	2.21	1.575	57.8	23.3	2	1	1	1	2	1	1	2	5	7.1353	8	37.3702	82.4
898	2	42	119	76	3.9	3.48	2.66	1.29	2.25	1.615	56.7	21.7	1	1	1	1	1	2	1	1	2	6.0961	7	38.448	77.8
899	2	60	137	90	5.77	4.55	3	1.77	2.31	1.56	52.3	21.5	2	1	1	1	2	1	1	3	6	5.83498	6	39.1969	76.6
900	1	51	130	83	15.31	3.23	1.27	1.05	2.42	1.76	69	22.3	2	1	1	1	1	1	2	2	4	4.74561	6	43.6232	81.9
901	2	70	145	61	5	4.83	1.16	1.56	3.6	1.48	43.7	19.9	1	1	1	1	3	1	1	3	8	4.79364	5	39.8169	70.5
902	2	69	174	92	5.52	4.12	1.16	0.87	3.47	1.62	57.5	21.9	2	1	1	1	1	1	1	3	7	7.01113	9	36	82.7
903	2	60	156	96	5.48	4.03	0.8	1.92	2.54	1.56	49.2	20.2	1	2	1	1	2	1	2	3	6	5.46515	6	38.8211	74.3
904	2	40	139	90	6.95	5.2	1.65	1.84	3.9	1.68	64.1	22.7	2	1	1	1	1	1	1	1	2	6.37755	8	39.6256	89
905	2	52	140	84	6.57	4.72	1.5	1.67	3.37	1.67	64.5	23.1	2	1	1	1	1	1	2	2	4	6.6693	8	38.6047	84.4
906	1	56	137	86	5.89	4.94	1.88	1.46	3.77	1.64	63.5	23.6	2	2	1	1	1	1	1	2	5	7.06425	8	38.4252	88.2
907	1	65	194	115	5.56	4.11	1.27	1.38	3	1.68	62.6	22.2	1	4	1	1	1	1	2	3	7	4.18084	5	44.7284	75.8
908	1	58	160	108	5.55	4.7	0.98	1.76	3.24	1.67	62.3	22.3	1	4	1	1	1	1	2	2	5	5.0199	6	42.6966	82.8
909	1	63	129	84	5.28	4.7	0.71	1.93	3.2	1.59	48.4	19.1	1	4	1	1	3	2	2	3	6	4.11376	4	42.3554	72.8
910	1	53	104	59	4.49	3.56	0.9	1.45	2.36	1.73	70	23.4	1	2	1	1	2	1	1	2	4	4.07631	5	45.7143	79
911	2	50	124	72	5	3.87	1.71	1.22	2.47	1.54	55.5	23.4	2	1	1	1	1	1	2	2	4	8.26446	9	34.7748	83.2
912	2	63	151	91	5.42	5.61	0.86	1.79	3.75	1.56	50.4	20.7	1	1	1	1	1	1	1	3	6	5.2597	5	40.2778	73.9
913	2	54	134	74	5.78	2.6	0.65	1.23	1.35	1.6	58.2	22.7	2	1	1	1	2	1	1	2	4	6.40625	7	38.8316	79.8
914	2	64	117	79	5.81	4.98	0.87	1.35	3.54	1.54	46.3	19.5	1	1	1	1	1	1	2	3	6	5.31287	6	37.797	70.2
915	2	74	140	89	5.22	4.95	2.15	1.33	3.24	1.58	59.1	23.7	2	1	1	1	1	1	1	3	8	8.05159	10	35.0254	81.8
916	2	49	120	76	6.72	4.96	1.7	1.89	2.91	1.63	61.7	23.2	2	1	1	1	2	1	2	2	3	5.83387	7	40.5186	79.5
917	2	52	155	101	5.8	5.19	1.66	2.05	3	1.57	53.6	21.7	1	1	1	1	1	1	1	2	4	5.92316	6	39.1791	77.8
918	1	72	129	68	5.23	6.15	1.8	2.04	3.84	1.53	52.9	22.6	1	1	1	1	1	1	1	3	8	8.28741	11	32.8922	82
919	2	64	121	77	5.66	3.08	6.87	1.05	1.96	1.57	58.1	23.6	2	1	1	1	3	1	1	3	6	9.65556	13	30.9811	84.3
920	2	52	153	95	4.81	5	1.41	1.34	3.56	1.61	61.4	23.7	1	1	1	1	1	1	1	2	4	6.51981	7	39.2508	82.3
921	2	68	134	86	4.71	4.5	0.79	1.24	2.8	1.56	54.6	22.5	2	1	1	1	3	1	1	3	7	6.6979	7	37.3626	74.7
922	1	50	130	84	6.28	3.71	1.26	0.99	2.23	1.54	55.3	23.3	2	2	1	1	2	1	1	2	4	6.66217	6	39.4213	81.6
923	1	56	109	83	4.94	4.28	1.28	0.96	2.72	1.64	62.8	23.3	1	4	1	1	1	1	2	2	5	5.57704	6	42.0382	82.7
924	1	35	118	64	4.61	3.95	0.86	1.3	2.26	1.65	63.8	23.4	1	1	1	1	1	1	1	1	1	4.77502	5	44.5141	80.2
925	2	74	102	58	4.54	4.24	0.54	1.37	2.47	1.48	44	20.1	1	1	1	1	2	1	1	3	8	6.25457	7	35	70.5
926	2	49	165	99	4.91	5.22	2.98	1.13	3.1	1.58	58.6	23.5	2	1	1	1	1	2	1	2	3	8.69252	12	33.7884	89.6
927	2	64	147	83	4.57	6.32	0.57	2.57	3.29	1.53	49.6	21.2	1	1	1	1	1	1	2	3	6	6.6641	7	35.8871	77.1
928	1	45	112	70	6.43	5.29	0.92	1.77	3.08	1.77	68.9	22	1	4	1	1	1	1	2	2	3	4.56446	6	43.8316	84.5
929	2	49	143	84	5.59	5.46	1.89	1.55	3.3	1.67	62.7	22.5	2	1	1	1	2	1	1	2	3	7.06372	8	37.6396	85.6
930	1	54	149	82	4.9	4.44	2.23	0.97	2.59	1.66	62.6	22.7	2	1	1	1	1	1	2	2	4	4.17332	5	45.2077	79.6
931	1	55	126	89	4.44	6.79	2.95	1.45	4.3	1.62	56.6	21.6	2	1	1	1	3	1	2	2	5	4.64868	5	43.1095	77.2
932	2	70	176	98	4.92	4.25	1.31	1.58	2.23	1.63	58	21.8	1	1	1	1	3	1	1	3	8	7.41466	10	34.6552	81.8
933	2	48	140	88	6.12	5.46	3.04	1.23	3.28	1.55	57.2	23.8	2	1	1	1	1	1	2	2	3	9.61498	12	31.6434	83.3
934	1	72	167	100	5.62	5.2	2.08	1.3	3.22	1.63	57.4	21.6	2	4	1	1	3	1	1	3	8	5.34457	6	40.5923	77.3
935	1	63	177	94	4.98	5.55	1.32	1.86	3.29	1.76	72.4	23.4	2	4	1	1	1	1	2	3	6	6.23063	9	40.1934	91.9
936	1	55	176	102	4.85	5.79	1.72	0.96	4.23	1.73	65	21.7	2	1	1	1	1	1	1	2	5	4.20996	6	44.4615	82.9
937	2	65	171	80	5.65	4.52	0.72	1.5	2.67	1.51	47.7	20.9	1	1	1	1	1	1	1	3	7	8.24525	12	30.3983	79.7
938	2	60	135	92	13.38	6.68	2.28	1.41	4.53	1.6	52.7	20.6	2	1	1	1	3	1	2	3	6	5.54688	6	39.4687	80.3
939	2	58	165	90	4.7	6.16	2.28	1.23	3.89	1.58	57.6	23.1	2	1	1	2	1	1	2	2	5	7.77119	9	35.4167	81.8
940	2	57	158	95	4.27	4.19	0.99	1.76	2.1	1.46	50	23.4	1	1	1	1	2	2	2	2	5	7.45919	7	36.2	76.1
941	2	48	123	81	5.23	5.29	1	1.7	3.28	1.61	53.8	20.8	1	1	1	1	1	1	2	2	3	6.75128	8	36.2454	80.8
942	2	56	149	82	5.4	5.91	1.02	1.61	3.88	1.67	61.5	22.1	1	1	1	1	1	1	2	2	5	6.84858	9	37.2358	86.6
943	2	60	131	71	5.21	5.22	3.74	1.2	2.94	1.59	59.5	23.5	2	1	1	1	1	1	1	3	6	6.92219	7	37.9832	78.9
944	2	51	122	73	4.57	5.32	1.51	1.67	2.95	1.55	55.8	23.2	1	1	1	1	1	1	2	2	4	6.86785	6	38.172	80
945	2	66	135	89	4.2	5.44	1.64	1.46	3.31	1.6	51.3	20	1	1	1	1	1	1	1	3	7	6.60156	9	35.2827	83.2
946	1	43	120	64	4.51	5.3	1.03	1.67	3.12	1.62	55.1	21	1	4	1	1	1	1	2	1	2	4.07712	4	44.6461	79.2
947	2	50	119	79	4.81	6.53	2.32	1.19	4.43	1.66	63.6	23.1	2	1	1	1	1	1	2	2	4	6.45957	7	39.3082	82.1
948	2	50	162	86	5.05	3.83	0.74	1.57	2.08	1.61	53.7	20.7	1	1	1	1	2	2	1	2	4	6.28834	7	36.8715	80.9
949	1	57	127	80	3.7	7.02	2.22	1.47	4.72	1.79	68.4	21.4	1	4	1	1	1	1	1	2	5	3.68278	5	45.9064	83.8
950	1	45	118	62	6.08	4.69	1.18	1.33	2.81	1.59	56.1	22.2	1	4	1	1	1	1	2	2	3	6.01242	6	39.7504	79.4
951	2	41	109	67	4.59	5.72	1.38	2.11	3.12	1.62	57.5	21.9	1	1	1	1	1	1	2	1	2	6.13474	6	39.1304	79.3
952	2	62	135	71	4.07	6.8	1.55	1.75	4.31	1.64	51.8	19.3	1	1	1	1	1	1	1	3	6	5.80012	8	36.2934	79.4
953	2	67	158	70	4.23	5.06	1.32	1.55	3.01	1.57	54.6	22.1	1	1	1	1	1	1	1	3	7	6.32886	7	37.9121	77
954	1	46	139	54	4.49	4.45	0.91	2.14	1.97	1.75	70.7	23.1	1	4	2	1	2	1	2	2	3	4.96327	7	43.8472	89.9
955	1	68	104	57	4.76	5.48	0.71	2.17	3	1.69	57.5	20.1	1	4	1	1	3	1	2	3	7	2.90606	4	46.087	68.7
956	2	47	167	99	4.33	4.25	1.4	0.99	2.82	1.7	60	20.8	2	1	1	1	1	1	2	2	3	4.84429	6	42	81.3
957	2	63	102	59	14.73	4.87	0.7	1.79	2.79	1.64	61.2	22.8	1	1	1	1	1	1	1	3	6	8.96044	13	32.1895	89
958	2	67	130	84	3.82	5.08	1.11	1.46	3.2	1.52	46.2	20	1	1	1	1	1	2	1	3	7	4.93421	5	39.8268	70.1
959	2	51	117	71	4.65	5.3	1.27	1.77	3.18	1.55	54.7	22.8	1	1	1	1	1	1	1	2	4	9.1155	12	31.6271	81.3
960	1	50	108	67	4.31	4.24	0.85	1.15	2.78	1.71	67.9	23.2	1	4	1	1	1	1	1	2	4	5.06139	6	43.8881	87.6
961	1	56	140	83	4.12	5.97	1.05	2.44	3.16	1.77	70	22.3	1	1	1	1	1	1	2	2	5	4.34103	6	44.8571	81.9
962	1	64	180	106	4.76	4.44	1.07	1.54	2.56	1.6	59.6	23.3	1	1	1	1	1	1	1	3	6	7.38281	9	36.4094	85.5
963	2	43	125	85	4.06	4.54	0.83	1.43	2.78	1.64	63.6	23.7	1	1	1	1	1	1	2	1	2	8.58864	12	34.434	89.5
964	1	51	133	85	4.15	5.17	1.65	1.36	3.31	1.66	56.1	20.3	1	1	1	1	1	1	1	2	4	4.31848	5	43.1373	75.8
965	1	50	128	84	4.5	4.92	3.19	1.23	2.92	1.58	58.7	23.5	1	1	1	1	1	1	1	2	4	6.64958	6	40.0341	87.5
966	1	57	117	78	3.87	6.48	2.16	1.34	4.46	1.67	61	21.9	1	4	2	1	1	1	1	2	5	4.98404	6	42.459	80.1
967	2	53	123	84	26.85	6.15	2.83	1.2	4.06	1.52	49.6	21.5	2	1	1	1	1	2	2	2	4	7.09834	8	35.0806	76.6
968	2	55	131	70	4.65	6.8	1.94	1.2	5.01	1.66	57	20.7	2	1	1	2	1	2	1	2	5	7.00392	10	34.9123	81.9
969	1	68	138	93	3.96	5.25	1.01	1.78	3.2	1.71	58.6	20	1	1	1	1	1	2	1	3	7	3.65925	4	44.8805	76.9
970	2	54	162	96	5.11	3.43	1.38	1.39	1.63	1.62	50.3	19.2	1	1	1	1	1	1	1	2	4	3.39125	4	44.5328	70.6
971	2	72	137	61	3.26	4.33	0.84	1.59	2.58	1.57	54.7	22.2	1	1	1	1	2	1	1	3	8	6.89683	8	36.1974	82.7
972	2	67	136	88	4.68	5.75	0.82	1.91	3.45	1.6	54.7	21.4	1	1	1	1	2	1	1	3	7	6.28906	7	37.66	80.4
973	1	69	124	69	5.58	3.41	0.88	1.34	1.81	1.7	53.6	18.6	1	1	1	1	3	1	2	3	7	3.3564	4	44.9627	75.2
974	1	70	133	97	5.45	4.49	1.1	1.28	2.77	1.74	65.1	21.5	1	1	1	1	1	1	1	3	8	5.61501	7	41.321	89
975	2	71	185	99	5.01	5.05	0.69	1.88	2.87	1.49	49.7	22.4	1	1	1	1	3	2	1	3	8	8.33296	10	32.5956	79
976	2	53	138	81	5.83	5.17	1.34	1.25	3.33	1.52	50.8	22	2	1	1	1	2	1	2	2	4	7.22819	7	35.6299	75.1
977	2	59	151	78	5.77	3.27	1.3	1.07	1.79	1.53	55.7	23.8	2	1	1	1	1	2	2	2	5	8.84275	11	33.3932	82.6
978	1	59	157	94	5.52	5.12	2.51	1.16	2.97	1.71	69.4	23.7	2	4	1	1	3	1	1	2	5	5.74536	7	42.219	89.1
979	1	63	163	102	4.23	4.34	0.55	1.49	2.62	1.65	61.7	22.7	1	4	1	1	1	1	1	3	6	5.14233	6	42.6256	86.1
980	1	67	125	76	5.31	4.13	0.92	1.41	2.3	1.7	67	23.2	1	4	1	1	1	2	1	3	7	5.25952	7	42.8358	86.3
981	2	62	129	65	5.43	4.53	0.91	1.52	2.64	1.57	51.2	20.8	1	1	1	1	1	1	1	3	6	5.92316	6	38.2812	76.4
982	2	41	138	90	4.59	5.43	1.45	1.34	3.5	1.7	65.1	22.5	1	1	1	1	1	1	2	1	2	6.53979	8	38.8633	86.7
983	1	56	132	85	4.84	4.74	0.59	2.05	2.47	1.7	63.5	22	1	4	1	1	1	1	2	2	5	5.29412	7	41.5748	85.3
984	2	54	168	110	5	3.53	1.04	1.31	1.94	1.66	64.4	23.4	1	1	1	1	1	1	2	2	4	8.16519	11	34.7826	82.4
985	1	59	139	72	4.59	4.3	0.91	1.57	2.36	1.66	62.7	22.7	1	4	1	1	1	1	2	2	5	6.56844	7	38.756	82.8
986	1	35	114	71	4.86	3.4	0.54	1.22	1.96	1.63	49.4	18.6	1	1	1	1	1	1	1	1	1	3.34977	4	44.332	71.7
987	1	53	139	78	5.01	3.97	0.54	1.72	2.02	1.71	64.4	22	1	4	1	1	2	1	2	2	4	3.48825	4	47.205	80.7
988	2	64	129	68	5.36	4.67	1.37	1.29	2.86	1.64	63.4	23.6	1	1	1	1	2	2	1	3	6	9.33224	13	32.0189	84.8
989	2	54	158	75	4.32	4.7	0.82	1.92	2.57	1.51	49.5	21.7	2	1	1	1	1	1	1	2	4	7.54353	8	34.1414	75.2
990	1	54	125	69	4.88	4.95	0.89	1.57	2.99	1.62	57.6	21.9	1	4	1	1	3	1	2	2	4	4.95351	5	42.7083	78.6
991	2	53	105	65	9.36	4.07	0.38	1.77	2.14	1.52	53.7	23.3	1	1	1	1	1	1	1	2	4	8.00727	8	35.568	81.6
992	2	47	140	78	4.12	4.62	0.51	1.59	2.8	1.6	57.9	22.6	1	1	1	1	1	1	1	2	3	5.70312	6	40.5872	78.4
993	1	58	113	71	5.32	5.34	1.22	1.48	3.42	1.67	62.2	22.3	1	4	2	1	1	1	1	2	5	5.12747	6	41.9614	80.6
994	2	47	155	100	4.9	6.36	0.73	1.88	4.04	1.57	56.8	23.1	1	1	1	1	1	1	1	2	3	6.81569	7	38.2042	83.1
995	2	54	148	80	4.67	7.56	1.89	1.45	5.3	1.64	52.7	19.6	2	1	1	1	1	1	1	2	4	7.36169	11	32.4478	78.7
996	1	57	119	71	4.47	5.07	0.84	2.35	2.42	1.74	67.6	22.3	1	4	1	1	1	2	2	2	5	3.03871	4	48.0769	75.5
997	1	57	115	76	23.53	4.92	1.85	1.3	3.11	1.74	62.8	20.7	2	4	1	1	1	2	1	2	5	4.92139	6	42.0382	84.1
998	2	52	145	88	5.52	3.78	0.43	1.88	1.73	1.53	52.1	22.3	1	1	1	1	2	1	1	2	4	7.04857	7	36.4683	80.3
999	2	57	111	65	4.82	3.33	0.66	1.33	1.72	1.6	59.7	23.3	1	1	1	1	1	1	1	2	5	6.25	7	40.0335	84.5
1000	1	61	123	82	4.72	7.19	1.42	1.03	5.2	1.77	58.2	18.6	1	4	1	1	1	1	1	3	6	2.58546	4	47.079	75.4
1001	1	57	150	89	4.5	4.05	0.85	1.96	1.74	1.61	53.8	20.8	1	1	1	1	1	1	1	2	5	5.40103	6	39.5911	78.9
1002	1	67	155	88	4.88	3.98	1.14	1.07	2.43	1.72	59.2	20	1	1	1	1	1	2	1	3	7	3.14359	4	45.777	73.9
1003	1	53	129	72	4.75	4.61	0.55	1.59	2.72	1.69	67.9	23.8	1	1	1	1	1	1	1	2	4	5.18189	6	43.5935	85
1004	2	35	119	81	5.41	5.25	1.87	1.26	3.16	1.59	55.4	21.9	2	1	1	1	1	1	2	1	1	6.40797	7	37.9061	80.3
1005	1	51	128	81	6.1	3.57	1.39	1.07	2.06	1.7	69	23.9	1	4	1	1	1	1	2	2	4	5.98616	7	41.4493	87.7
1006	2	57	144	84	4.99	4.19	0.87	1.57	2.27	1.52	51.8	22.4	1	1	1	1	2	1	1	2	5	7.31475	8	35.9073	78
1007	2	54	143	104	4.32	3.56	0.7	1.71	1.57	1.65	53.2	19.5	1	1	1	1	1	1	1	2	4	4.70156	5	40.9774	74.6
1008	2	51	138	88	4.68	4.92	1.14	1.66	2.84	1.51	53.7	23.5	1	1	1	1	1	1	1	2	4	8.8154	10	33.3333	82.7
1009	1	64	140	89	4.67	4.68	0.59	1.8	2.6	1.87	81	23.2	1	1	1	1	1	1	1	3	6	4.46109	7	45.3086	89.5
1010	2	64	148	78	4.57	3.87	1.15	1.06	2.39	1.58	58.6	23.5	2	1	1	1	3	2	2	3	6	7.53084	9	36.1775	81.6
1011	1	63	140	90	12.39	5.94	2.37	1.27	3.95	1.78	70.7	22.3	2	4	1	1	1	1	1	3	6	4.73425	7	43.2815	83.7
1012	1	47	127	84	6.09	4.87	0.98	1.74	2.72	1.69	66.7	23.3	1	1	1	1	1	1	1	2	3	5.53202	6	42.4288	84
1013	2	58	153	85	4.47	4.26	0.87	1.75	2.19	1.59	50.6	20	1	1	1	1	1	1	1	2	5	6.40797	8	35.5731	75.2
1014	1	61	113	54	4.85	4.85	0.53	1.94	2.66	1.64	51.7	19.2	1	4	2	1	1	1	1	3	6	4.53599	5	41.1992	75.4
1015	2	44	146	86	5.28	4.2	1.52	1.05	2.54	1.7	63.8	22.1	2	1	1	1	1	1	2	1	2	6.02076	7	39.185	80.2
1016	2	37	140	90	4.94	4.33	1.19	1.24	2.68	1.73	62.9	21	2	1	1	1	1	1	2	1	1	5.17892	7	41.3355	83.7
1017	2	40	96	62	5.38	5.86	1.2	1.51	3.76	1.62	52.5	20	1	1	1	1	1	1	1	1	2	6.43957	8	36	77.3
1018	2	51	176	91	4.67	4.54	0.97	1.36	2.73	1.52	54.8	23.7	1	1	1	1	1	2	2	2	4	8.82964	11	33.3942	83.8
1019	2	63	132	73	4.95	3.7	0.72	1.49	1.93	1.52	51.6	22.3	1	1	1	1	2	1	1	3	6	5.7133	5	38.9535	66.1
1020	2	67	133	74	5.06	4.67	1.71	1.16	2.79	1.5	46.2	20.6	2	1	1	1	1	2	1	3	7	6.26667	6	36.1472	72.6
1021	2	59	160	98	5.6	3.32	0.86	1.26	1.81	1.65	62.9	23.1	2	1	1	1	1	1	1	2	5	5.76676	7	40.3816	77.8
1022	1	50	128	84	5.62	4.06	0.7	1.53	2.23	1.68	66.9	23.7	1	4	1	1	1	1	1	2	4	6.97988	8	39.1629	89.2
1023	2	47	138	80	5.07	5.29	0.77	1.93	3.04	1.58	56.4	22.6	1	1	1	1	1	1	1	2	3	7.61096	9	35.6383	84.7
1024	2	51	129	79	4.03	4.49	1.53	1.4	2.65	1.58	56.2	22.5	1	1	1	1	1	1	1	2	4	8.09165	10	33.9858	81.7
1025	1	49	125	86	4.28	3.25	0.58	1.28	1.78	1.72	60.9	20.6	1	1	1	1	1	1	1	2	3	4.52948	5	43.1856	81.8
1026	1	49	121	87	4.92	5.56	0.79	1.27	3.82	1.68	66.6	23.6	1	3	1	1	1	1	2	2	3	6.62557	8	39.4895	84.8
1027	2	49	106	64	5.03	4.36	0.56	1.66	2.42	1.61	61.9	23.9	1	1	1	1	2	1	1	2	3	7.17565	8	38.126	84
1028	1	53	140	87	5.01	5.64	1	1.71	3.51	1.76	69.8	22.5	1	2	1	1	2	1	1	2	4	5.22986	7	42.2636	85.2
1029	2	54	160	101	4.07	3.96	2.01	1.26	2.17	1.57	58.8	23.9	2	1	1	1	2	1	2	2	4	7.99221	9	35.8844	83.8
1030	1	61	118	78	4.59	3.99	0.57	1.48	2.31	1.72	56.3	19	1	4	2	1	1	2	2	3	6	2.53515	3	47.9574	72.6
1031	2	70	171	80	5.54	3.79	1.18	1.2	2.22	1.51	53.3	23.4	2	1	1	1	1	1	1	3	8	8.15754	10	34.1463	80
1032	2	64	125	80	4.94	4.11	0.79	2.1	1.72	1.49	45.4	20.5	1	1	1	1	1	1	1	3	6	4.95473	4	40.5286	73.1
1033	2	64	147	78	5.72	3.86	1.28	1.2	2.28	1.55	50.6	21.1	2	1	1	1	1	1	1	3	6	6.11863	6	37.9447	78.3
1034	2	63	186	93	5.82	4.09	0.42	2.22	1.69	1.54	53.3	22.5	2	1	1	1	3	1	1	3	6	6.02968	6	38.8368	74.5
1035	2	66	157	80	4.46	3.71	0.7	1.29	2.16	1.56	52.3	21.5	2	1	1	1	1	2	1	3	7	5.62952	6	39.3881	74.4
1036	2	66	140	65	5.82	5.78	2.67	1.25	3.4	1.61	53.1	20.5	2	1	1	1	1	1	1	3	7	4.93808	6	40.3013	72.3
1037	2	56	124	78	4.6	4.42	1.05	1.19	2.75	1.65	62.7	23	1	1	1	1	2	1	1	2	5	7.89715	10	34.9282	81.2
1038	1	55	124	78	7.85	6.08	1.12	1.7	3.99	1.69	67.5	23.6	1	4	1	1	1	1	1	2	5	5.46199	6	42.8148	84.9
1039	2	38	113	75	6.31	7.56	4.43	1.92	4.44	1.57	58.2	23.6	2	1	1	1	3	1	2	1	1	8.72246	11	33.677	82.8
1040	1	39	120	90	5.37	4.3	6.74	0.8	2.07	1.68	61.3	21.7	2	1	1	1	1	1	1	1	1	4.49972	5	43.7194	79.8
1041	2	62	152	83	5.52	4.62	1.25	1.38	2.82	1.75	61.9	20.2	1	4	1	1	1	1	1	3	6	4.86531	7	41.1955	85.4
1042	2	70	139	72	5.1	4.14	0.61	1.81	2.11	1.46	43.6	20.5	1	1	1	1	1	1	1	3	8	5.25427	4	39.2202	68.8
1043	1	69	164	77	6.33	4.43	1.49	1.4	2.48	1.73	60.6	20.3	2	1	1	1	3	2	1	3	7	3.54172	5	44.8845	80.5
1044	2	67	124	70	5.68	4.64	1.05	2.23	2.1	1.68	67.2	23.8	1	1	1	1	1	2	1	3	7	8.43254	13	34.5238	92.6
1045	2	69	161	98	5.56	5.91	1	1.76	3.76	1.57	49	19.9	1	1	1	1	1	1	1	3	7	6.12601	7	36.1224	78.1
1046	1	52	130	85	5.89	4.68	1.43	1.5	2.79	1.65	54.7	20.1	1	1	1	1	1	1	1	2	4	2.82828	3	47.7148	73.9
1047	1	70	132	78	6.07	4.41	0.78	1.2	2.9	1.59	56.1	22.2	1	1	1	1	1	1	1	3	8	6.32886	7	38.6809	81.9
1048	2	45	151	102	5.92	4.71	0.75	2.01	2.41	1.58	52.8	21.2	1	1	1	1	1	2	1	2	3	5.4879	5	40.1515	75.5
1049	2	39	101	62	6.03	5.48	1.86	1.4	3.41	1.62	59.7	22.8	1	1	1	1	3	1	2	1	1	7.08733	8	37.0184	81
1050	1	70	140	78	6.72	3.74	2.48	0.92	2.17	1.73	61.2	20.5	2	2	1	1	1	1	1	3	8	4.3102	6	42.9739	78.1
1051	2	46	116	68	7.25	5.13	3.22	1.2	3.16	1.54	53	22.4	2	1	1	1	1	1	2	2	3	7.29465	8	36.2264	81.4
1052	2	54	82	47	5.12	5.1	3.3	0.82	4.02	1.44	46	22.2	2	1	1	1	3	1	2	2	4	6.12461	5	38.4783	69.7
1053	2	64	124	69	4.73	3.97	0.81	2.09	2.24	1.61	58.4	22.5	1	1	1	1	1	1	2	3	6	7.05991	8	36.4726	81.4
1054	2	57	127	94	5.67	3.83	0.64	1.52	2.66	1.86	80.3	23.2	1	1	1	1	2	1	1	2	5	5.20291	8	43.0884	90.6
1055	2	54	140	90	5.31	3.97	0.88	2.13	2.12	1.66	51.7	18.8	1	1	1	1	3	1	1	2	4	3.883	5	42.3598	71.5
1056	2	52	132	69	5.25	3.58	0.87	1.37	2.41	1.56	50.7	20.8	1	1	1	1	3	2	1	2	4	5.30079	6	39.8422	76
1057	1	56	126	80	5.17	4.35	1.34	1.37	3.32	1.72	69.4	23.5	1	4	1	1	1	1	2	2	5	4.22526	5	45.9654	84.2
1058	2	55	131	84	4.56	4.77	0.98	2.05	3.03	1.56	55.1	22.6	1	1	1	1	1	1	2	2	5	6.78008	7	37.3866	77.8
1059	1	74	145	85	8.49	4.03	1	1.54	2.8	1.6	58.3	22.8	2	1	1	1	1	1	1	3	8	6.95312	8	37.0497	81.9
1060	1	55	135	86	5.05	4.71	2.48	1.05	3.67	1.7	64.5	22.3	2	4	1	1	3	2	1	2	5	4.87889	6	43.1008	84.4
1061	2	64	168	88	6.26	6.82	3.98	1.12	4.13	1.48	48.8	22.3	2	1	1	1	1	2	1	3	6	7.94375	9	33.6066	75.2
1062	1	55	144	83	5.13	5.37	1.04	1.73	3.17	1.72	69.4	23.5	1	2	1	1	3	1	2	2	5	6.38859	8	40.3458	90.1
1063	2	50	154	87	5.23	4.15	0.97	1.46	2.21	1.68	53.4	18.9	1	1	1	1	3	1	1	2	4	4.42885	6	41.0112	75
1064	2	51	149	101	5.38	5.26	0.93	1.35	3.29	1.64	64.3	23.9	1	1	1	1	3	1	2	2	4	7.54759	9	37.325	89.1
1065	1	56	118	79	5.47	4.76	0.98	1.5	2.73	1.71	63.8	21.8	1	4	1	1	1	1	1	2	5	3.69344	5	46.0815	81
1066	2	66	116	63	5.1	4.74	1.01	1.25	2.86	1.55	52.1	21.7	1	1	1	1	1	1	1	3	7	7.86681	9	33.5893	78.7
1067	2	56	122	87	5.56	6.14	1.58	1.39	3.92	1.49	50.9	22.9	1	1	1	1	3	1	2	2	5	6.48619	6	38.1139	73.2
1068	2	66	157	82	5.23	4.63	0.92	1.6	2.46	1.6	60.4	23.6	1	1	1	2	3	2	1	3	7	7.61719	9	35.9272	83.6
1069	2	66	125	73	5.04	4.65	1.04	1.43	2.7	1.58	57.2	22.9	1	1	1	1	1	1	2	3	7	8.13171	11	34.0909	83.3
1070	2	69	182	101	4.53	4.56	1.39	1.3	2.72	1.52	55.3	23.9	1	1	1	1	1	1	1	3	7	9.13262	12	32.5497	83.3
1071	1	63	128	94	6.51	4.33	2.14	0.92	2.54	1.62	61.7	23.5	2	4	1	1	3	1	2	3	6	5.67749	6	42.1394	85.2
1072	2	62	156	74	5.57	4.32	1.95	1.48	2.11	1.6	56.8	22.2	2	1	1	1	3	2	1	3	6	8.04688	11	33.9789	88.1
1073	2	53	145	86	5.8	4.39	2.34	1.34	2.34	1.59	52.3	20.7	2	1	1	1	3	2	1	2	4	4.90487	5	41.109	78.3
1074	2	41	134	83	5.06	4.53	1.22	1.61	2.39	1.59	57.8	22.9	1	1	1	1	1	1	2	1	2	7.27819	8	36.6782	84.6
1075	2	47	125	91	5.65	4.57	1.92	1.18	2.69	1.67	62	22.2	2	1	1	1	3	1	2	2	3	5.12747	6	42.5806	82.8
1076	2	50	113	73	4.97	3.92	0.9	1.31	2.12	1.79	69.2	21.6	1	1	1	1	1	1	1	2	4	4.55666	6	43.9306	87.1
1077	1	52	126	80	5.83	3.9	2.12	1.03	2.04	1.78	67.2	21.2	1	1	1	1	3	1	2	2	4	4.35551	6	44.3452	83.7
1078	2	51	154	99	6.06	6.04	2.97	1.51	3.46	1.71	59.5	20.4	2	1	1	1	1	1	2	2	4	5.95055	8	38.3193	84.3
1079	1	64	155	77	6.4	5.73	3.02	1.28	3.37	1.65	65	23.9	2	4	2	1	2	1	2	3	6	7.38292	9	37.8462	89.2
1080	2	49	173	110	6.27	4.68	1.91	1.38	2.62	1.54	55.4	23.4	2	1	1	1	3	1	2	2	3	8.72828	11	33.3935	84.3
1081	1	65	144	75	6.31	5.18	2.7	1.41	2.76	1.72	70.1	23.7	2	4	1	1	1	1	1	3	7	5.50973	7	42.5107	83.6
1082	1	56	132	88	6.42	4.46	2.01	1.22	2.64	1.56	53.1	21.8	2	4	1	1	1	1	2	2	5	4.10914	4	45.0094	77
1083	2	62	120	72	5.7	4.62	1.21	1.69	2.44	1.56	52.7	21.6	1	1	1	2	1	1	1	3	6	6.78008	8	36.6224	84
1084	2	53	170	94	5.08	7.12	2.46	2.07	4.12	1.53	47.1	20.1	2	1	1	1	3	1	2	2	4	6.32235	6	36.3057	76
1085	2	47	149	93	6.43	4.42	0.81	1.67	2.22	1.66	60.7	22	2	1	1	1	3	2	2	2	3	8.56438	13	32.6194	87.8
1086	1	60	134	83	5.42	5.06	1.21	1.71	2.81	1.7	67.9	23.5	1	1	1	1	3	1	2	3	6	5.53633	7	42.268	85.4
1087	1	45	110	77	6.15	4.12	1.66	1.04	2.45	1.59	59.9	23.7	1	2	1	2	1	1	1	2	3	6.28931	7	40.4007	84.2
1088	1	52	119	66	5.77	4.75	1.94	2.33	1.81	1.69	59.6	20.9	1	1	1	1	2	1	2	2	4	3.95644	5	44.6309	80
1089	2	52	146	95	6.21	4.85	1.72	1.45	2.75	1.55	56.7	23.6	2	1	1	1	3	2	1	2	4	8.32466	10	34.5679	84.8
1090	1	43	125	79	5.58	5.01	1.52	1.03	3.25	1.7	68.5	23.7	1	4	1	1	1	1	1	1	2	6.53979	8	40.292	90.8
1091	2	41	122	76	5.31	4.23	2.26	1.23	2.23	1.55	55.8	23.2	2	1	1	1	3	1	1	1	2	8.19979	10	34.5878	85.3
1092	1	45	115	75	6.31	6.45	1.42	1.23	4.5	1.66	63.1	22.9	1	4	1	1	1	1	2	2	3	6.64102	8	39.3027	90.1
1093	1	65	160	96	7.28	3.88	2.18	0.94	2.02	1.56	53.4	21.9	2	1	1	1	3	1	1	3	7	5.34188	6	40.6367	75.9
1094	2	52	127	76	13.73	6.53	10.38	1.03	2.95	1.56	53.4	21.9	2	1	1	1	3	1	1	2	4	6.2048	6	38.764	79.3
1095	2	51	140	90	5.83	4.85	1.13	1.18	3.06	1.64	63.8	23.7	2	1	1	1	3	2	1	2	4	6.95271	8	39.0282	88.7
1096	2	51	120	70	7.27	5.18	1.24	1.26	3.21	1.67	61.2	21.9	2	1	1	1	1	1	2	2	4	5.62946	6	40.3595	78.8
1097	2	64	126	82	9.1	6.05	2.89	1.08	3.61	1.58	58.6	23.5	2	1	1	1	3	1	1	3	6	9.3735	13	31.7406	88.5
1098	2	49	141	98	7.23	6.7	2.18	1.33	4.54	1.64	54.8	20.4	2	1	1	2	1	1	1	2	3	5.24242	7	39.4161	80.7
1099	2	49	153	101	6.12	4.19	0.87	1.41	2.35	1.54	51.5	21.7	2	1	1	1	1	1	1	2	3	5.90319	6	39.0291	77.4
1100	1	68	140	77	5.85	3.92	1.48	1.29	2.15	1.61	58.3	22.5	2	1	1	1	3	1	2	3	7	8.48733	13	32.9331	90.4
1101	1	63	154	88	5.61	4.6	6.26	1.01	1.82	1.66	58.7	21.3	2	4	1	1	1	1	2	3	6	5.18943	6	41.3969	81.2
1102	1	56	124	86	5.75	6.26	2.12	1.22	3.97	1.77	72.1	23	2	4	1	1	1	1	2	2	5	3.7984	5	46.7406	84.2
1103	2	55	118	80	5.74	4.25	0.9	1.46	2.27	1.65	61.9	22.7	1	1	1	1	1	1	2	2	5	7.05234	9	37.6414	88.2
1104	2	62	175	84	5.46	5.23	1.86	1.28	3.17	1.63	59.9	22.6	2	1	1	1	1	1	1	3	6	7.86631	11	34.0568	81.4
1105	2	65	131	62	5.42	3.54	0.63	1.49	1.73	1.49	47.8	21.5	2	1	1	1	1	1	1	3	7	5.27003	5	39.9582	74.1
1106	1	51	112	79	5.54	5.34	1.65	1.2	3.5	1.68	66.2	23.4	1	1	1	1	1	1	2	2	4	4.64144	5	44.864	80.7
1107	1	41	127	82	8.54	5.08	6.8	1	2.11	1.65	61.6	22.6	2	4	2	1	3	2	2	1	2	4.37098	5	44.9675	81.2
1108	2	59	126	80	5.82	4.54	0.92	1.16	2.9	1.47	46.2	21.4	1	1	1	1	1	1	1	2	5	7.21921	8	34.1991	72.5
1109	1	37	121	69	5.64	5.1	1.68	1.24	3.16	1.69	58.8	20.6	1	1	1	1	1	1	2	1	1	3.99146	4	44.7279	77.8
1110	2	59	191	101	5.54	4.41	5.48	0.81	2.2	1.55	54.1	22.5	2	1	1	1	1	1	2	2	5	6.65973	7	37.8928	81.2
1111	1	55	119	81	5.76	5.11	0.94	1.9	2.59	1.8	69.8	21.5	1	1	2	1	1	1	2	2	5	4.16667	5	44.9857	79.8
1112	2	62	145	92	12.74	4.56	2.02	0.94	2.95	1.51	51.1	22.4	2	1	1	1	3	1	1	3	6	6.62252	6	37.3777	76.3
1113	1	46	133	92	6.31	4.5	1.48	1.22	2.63	1.71	60.6	20.7	2	4	1	1	1	1	2	2	3	3.24886	4	46.8647	78
1114	1	74	146	71	5.9	6.81	6.21	1.11	3.46	1.58	51.1	20.5	2	4	2	1	1	1	1	3	8	5.64813	6	38.3562	78.5
1115	1	70	175	97	5.78	6.4	2.93	1.46	3.7	1.64	54.3	20.2	2	2	2	1	1	1	1	3	8	4.75907	6	41.6206	80.3
1116	2	44	163	99	5.79	5.3	3.46	1.03	3.11	1.52	46.6	20.2	2	1	1	1	3	1	2	1	2	5.97299	5	37.5536	74.5
1117	1	53	127	83	5.57	4.99	1.11	1.86	2.47	1.77	66.4	21.2	1	1	1	1	1	1	2	2	4	5.17093	7	41.7169	85.9
1118	2	49	134	74	6.03	4.54	0.95	1.33	2.69	1.63	56.4	21.2	1	1	1	1	1	1	2	2	3	6.43607	8	37.5887	84.1
1119	1	67	149	76	5.61	5.06	2.33	1.06	3.01	1.64	61.9	23	2	4	1	1	1	1	2	3	7	4.38727	5	44.7496	76.6
1120	1	58	153	102	5.91	4.2	1.29	1.15	2.59	1.67	64.8	23.2	1	4	1	1	1	1	2	2	5	5.95217	7	40.7407	86.7
1121	2	57	141	72	4.07	7.13	2.32	1.37	4.45	1.54	50.2	21.2	2	1	1	1	1	1	1	2	5	5.90319	6	38.247	75.4
1122	2	63	160	99	5.12	4.01	1.28	1.18	2.31	1.57	55.8	22.6	2	1	1	1	3	1	1	3	6	7.62708	9	35.1254	81.5
1123	1	72	185	96	6.32	5.56	0.97	1.65	3.39	1.69	66.5	23.3	2	1	2	1	1	1	1	3	8	6.8625	9	38.3459	88
1124	1	69	180	109	4.27	5.47	1.48	1.85	2.99	1.64	61.3	22.8	1	4	2	1	3	1	1	3	7	5.98602	7	39.9674	82.7
1125	1	59	138	94	6.53	6.36	1.39	1.37	4.16	1.71	67.2	23	2	4	1	1	3	2	1	2	5	6.29253	8	40.0298	93.9
1126	1	59	129	99	5.17	3.63	0.82	1.39	1.91	1.72	59.4	20.1	1	1	1	1	1	1	2	2	5	2.46755	3	48.4848	72.1
1127	2	52	135	76	6.21	4.23	1.61	1.07	2.48	1.54	53.4	22.5	2	1	1	1	1	1	2	2	4	7.16816	7	37.0787	80.2
1128	2	55	142	77	6.26	6.38	2.28	1.46	4.01	1.57	56.1	22.8	2	1	1	1	1	1	1	2	5	8.15449	11	34.2246	86.6
1129	2	70	167	75	15.77	6.4	3.65	1.23	3.62	1.54	54.1	22.8	2	1	1	1	3	1	1	3	8	8.98128	12	31.4233	80.6
1130	2	40	119	76	5.65	4.31	1.26	1.09	2.63	1.6	61.1	23.9	1	1	1	1	1	1	2	1	2	7.10938	7	38.4615	81.7
1131	1	65	173	91	5.68	5.19	0.82	1.89	2.79	1.67	61.3	22	1	1	1	1	1	1	1	3	7	5.05576	6	41.925	77.1
1132	2	54	132	79	6.46	5.22	1.96	1.11	3.32	1.64	54.9	20.4	2	1	1	1	1	2	1	2	4	4.61035	5	42.0765	75.2
1133	1	66	138	76	6.24	5.2	1.11	1.6	3.09	1.66	63.9	23.2	2	1	1	1	1	1	1	3	7	5.80636	7	41.0016	80.1
1134	2	70	174	85	7.73	3.7	3.34	0.97	1.59	1.39	42.9	22.2	2	1	1	1	2	1	1	3	8	9.52332	12	28.6713	73.4
1135	2	59	180	98	6.27	4.59	1.27	1.95	2.16	1.73	62.8	21	2	1	1	1	1	1	1	2	5	4.74456	6	42.3567	83
1136	1	64	120	78	5.73	6.22	1.4	1.35	4.18	1.7	58.8	20.3	1	4	1	1	1	1	1	3	6	3.2526	4	46.0884	73.4
1137	1	74	108	63	5.21	5.37	2.48	1.24	3.17	1.55	47.5	19.8	1	1	1	1	1	1	2	3	8	5.5359	6	37.4737	75.6
1138	2	70	136	81	5.48	4.57	0.85	1.54	2.69	1.56	53.6	22	1	1	1	1	1	1	1	3	8	7.31427	9	35.2612	79.6
1139	1	50	129	75	5.09	5.63	1.02	1.21	3.87	1.62	59.7	22.7	1	1	1	1	1	1	2	2	4	6.09663	6	40.0335	81.2
1140	1	74	190	98	6.5	5.7	3.68	1.23	3.14	1.62	58.4	22.2	2	4	1	1	1	1	1	3	8	5.37266	6	41.0959	78.4
1141	2	48	132	84	6.71	5.6	2.16	1.11	3.65	1.55	49	20.4	2	1	1	1	1	1	2	2	3	5.16129	5	40.4082	76.1
1142	2	68	151	90	4.27	6.41	3.95	1.81	3.28	1.59	59.1	23.4	2	1	1	1	1	2	1	3	7	8.10886	11	34.8562	85.6
1143	1	61	137	79	5.12	4.04	0.59	1.67	2.17	1.73	69.6	23.3	1	4	1	1	2	1	2	3	6	5.07869	6	43.5345	84.8
1144	1	42	119	69	5.69	5.56	1.16	2.05	3.09	1.67	60	21.5	1	1	1	1	1	1	2	1	2	3.94421	5	45	78.2
1145	2	73	113	63	5.49	4.41	0.99	1.51	2.57	1.46	49.3	23.1	1	1	1	1	1	1	1	3	8	9.00732	10	31.8458	77.8
1146	2	58	131	82	5.25	5	0.91	1.25	3.32	1.64	62.8	23.3	2	1	1	1	1	1	1	2	5	8.73736	12	32.9618	84.9
1147	2	53	192	98	5.94	5.54	0.73	2.02	3.19	1.64	59	21.9	1	1	1	1	1	1	1	2	4	6.76681	8	37.1186	83
1148	2	48	128	80	6.55	6.03	0.79	2.38	3.39	1.56	53.1	21.8	1	1	1	1	2	2	1	2	3	6.82117	7	37.0998	79.5
1149	2	56	169	101	5.15	4.71	1.79	1.44	2.96	1.66	61.4	22.3	2	1	1	1	2	1	1	2	5	7.51198	10	35.6678	82.4
1150	1	58	107	69	4.54	4.22	0.67	1.73	2.41	1.66	53.7	19.5	1	4	1	1	2	1	2	2	5	2.03223	2	49.5345	70
1151	2	63	140	88	5.09	4.77	2.62	1.01	3.14	1.49	42.4	19.1	2	1	1	1	3	1	1	3	6	4.77456	4	39.3868	68.7
1152	1	61	135	78	6.65	3.8	0.63	1.14	2.62	1.68	62.7	22.2	2	1	1	1	3	1	2	3	6	4.07455	5	45.1356	77.6
1153	2	53	122	80	5.04	2.92	1.82	1.06	1.62	1.6	54.8	21.4	2	1	1	2	1	2	1	2	4	5.07812	6	41.4234	77.3
1154	2	54	162	104	4.96	3.89	1.37	1.06	2.68	1.5	52.1	23.1	2	1	1	1	1	2	1	2	4	7.33333	7	36.4683	79.5
1155	1	58	136	84	5	4.18	0.63	1.57	2.56	1.7	56.2	19.4	1	2	1	1	1	1	2	2	5	1.97232	2	50	70.2
1156	1	63	119	63	4.88	3.84	0.71	1.72	2.06	1.61	50.4	19.4	1	4	1	1	1	1	1	3	6	2.27615	3	47.0238	63.9
1157	2	58	172	93	5.51	3.74	2.67	1.05	2.15	1.63	58.5	22	2	1	1	1	1	2	2	2	5	4.93056	6	42.2222	76.4
1158	2	53	135	86	5.23	4.24	1.1	1.59	2.58	1.54	55.4	23.3	1	1	1	1	1	1	1	2	4	7.92714	9	35.0181	79.1
1159	2	50	123	71	5.74	4.3	1.32	1.68	2.57	1.57	58.6	23.8	1	1	1	1	1	1	1	2	4	7.22139	7	37.5427	81.3
1160	2	48	152	89	5.8	5.26	2.09	1.2	3.67	1.58	59.6	23.9	2	1	1	1	1	1	1	2	3	7.45073	8	37.4161	85.2
1161	2	50	153	87	5.16	4.55	1.35	1.26	3.14	1.6	60.8	23.7	2	1	1	1	2	1	1	2	4	7.03125	8	37.9934	82.3
1162	1	49	119	76	5.63	3.63	0.7	1.63	1.95	1.72	61.1	20.7	1	1	1	1	1	1	1	2	3	3.10979	3	47.2995	74.1
1163	1	74	148	108	6.32	4.52	1.68	1.12	3.2	1.67	58.1	20.8	2	1	1	1	1	1	1	3	8	5.62946	7	38.8985	78.2
1164	2	43	106	74	7.18	5.46	1.14	1.65	3.67	1.54	51.9	21.9	1	1	1	1	1	1	1	1	2	7.29465	8	35.4528	78
1165	1	65	111	72	5.07	4.49	0.8	1.85	2.7	1.64	61.4	22.8	1	1	1	1	1	1	1	3	7	4.61035	5	44.1368	80.1
1166	2	49	129	83	5.26	3.82	0.78	1.62	2.21	1.56	51.7	21.2	1	1	1	1	3	1	2	2	3	6.53353	7	36.9439	77.8
1167	2	55	166	101	5.05	3.94	1.44	1.45	2.33	1.59	59.7	23.6	1	1	1	1	2	1	2	2	5	7.08042	7	37.5209	77
1168	2	50	141	107	4.42	4.22	0.67	1.76	2.5	1.55	55.1	22.9	1	1	1	1	1	2	1	2	4	6.86785	7	38.1125	82.8
1169	2	50	124	82	5.77	4.09	0.71	1.45	2.65	1.56	58.1	23.9	1	1	1	1	1	2	1	2	4	7.84845	9	36.1446	83.2
1170	2	45	127	77	5.54	4.14	0.85	1.33	2.79	1.61	61.9	23.9	1	1	1	1	1	1	1	2	3	6.48123	7	39.4184	81
1171	2	45	121	79	5.09	4.67	0.82	1.7	3	1.51	49.7	21.8	1	1	1	1	1	1	2	2	3	6.88566	6	36.4185	72.8
1172	2	62	139	95	5.24	4.05	1.94	1.11	2.48	1.63	58.6	22	2	1	1	1	1	1	1	3	6	7.56521	10	34.8123	85
1173	1	42	123	85	5.47	3.47	1.44	1.23	2.21	1.81	71.4	21.8	1	1	1	1	2	1	2	1	2	4.12075	6	44.958	84.7
1174	1	63	153	101	6.34	4.63	0.86	1.62	3.06	1.71	69.6	23.8	2	1	1	1	1	1	1	3	6	4.58261	6	44.6839	80.2
1175	2	63	178	102	1.66	4.96	0.65	1.94	2.99	1.47	50.8	23.5	1	1	1	1	1	1	1	3	6	8.37614	9	33.6614	77.2
1176	1	36	130	85	4.26	4.04	0.68	1.9	2.18	1.78	62.7	19.8	1	1	1	1	1	1	2	1	1	3.44022	4	45.933	77.3
1177	2	37	113	76	4.88	3.35	0.58	1.48	1.92	1.6	54.2	21.2	1	1	1	1	1	1	2	1	1	5	5	41.3284	75.5
1178	2	70	139	85	4.3	4.55	0.97	1.52	2.95	1.47	51.7	23.9	1	1	1	1	1	1	2	3	8	8.42242	10	33.8491	80.5
1179	1	62	132	89	5.43	4.29	1.56	1.27	2.65	1.55	51.6	21.5	1	1	1	1	1	1	2	3	6	4.78668	5	41.8605	72.2
1180	2	53	132	89	5.67	4.58	0.75	1.51	3.18	1.6	57.4	22.4	1	1	1	1	3	1	2	2	4	6.71875	7	37.8049	79.6
1181	2	44	142	74	5.78	3.94	0.64	1.49	2.56	1.48	46.7	21.3	1	1	1	1	2	2	2	1	2	4.47407	4	42.8266	70.4
1182	1	62	108	78	5.89	3.14	0.82	1.62	1.44	1.6	55.1	21.5	1	4	1	1	1	1	1	3	6	4.80469	5	42.1053	74.9
1183	2	45	134	88	4.31	3.91	0.74	1.61	2.34	1.61	56.7	21.9	1	1	1	1	1	1	2	2	3	6.1726	6	38.9771	76.8
1184	1	65	109	72	5.12	4.61	0.93	1.87	2.71	1.65	54	19.8	1	4	1	1	1	1	1	3	7	3.82002	4	43.7037	72.4
1185	2	50	121	72	5.78	4.69	0.75	1.35	3.32	1.6	49.4	19.3	1	1	1	1	1	1	2	2	4	4.0625	4	42.1053	69.1
1186	2	58	151	88	5.16	6.52	1.26	1.57	4.96	1.52	48.2	20.8	1	1	1	1	3	2	1	2	5	6.01627	6	37.7593	74.7
1187	1	65	135	76	5.55	6.42	0.93	1.62	4.77	1.64	61.4	22.8	1	1	1	1	2	1	1	3	7	4.90779	5	43.6482	81.7
1188	1	60	119	77	5.2	3.73	0.91	1.58	2.04	1.6	59.1	23.1	1	1	1	1	3	2	1	3	6	4.25781	4	45.3469	76.6
1189	1	58	124	76	5.26	4.39	2.32	1.1	2.57	1.62	62	23.6	1	1	1	1	1	1	2	2	5	5.37266	6	42.7419	81.7
1190	2	63	129	89	4.87	5.19	1.11	2.03	2.57	1.56	50.5	20.7	1	1	1	1	3	1	1	3	6	6.41026	7	36.4356	73.8
1191	1	55	128	88	5	4	1.12	1.23	2.32	1.81	69	21	1	1	1	1	1	1	2	2	5	4.63966	6	43.0435	81.8
1192	1	58	129	91	4.99	5.32	0.72	2.03	2.75	1.73	58.1	19.4	1	4	1	1	1	1	1	2	5	2.10498	3	48.7091	67.7
1193	2	58	135	88	5	5.12	1.27	1.51	2.99	1.54	52	21.9	1	1	1	1	1	1	1	2	5	5.77669	6	39.0385	73.3
1194	1	54	128	83	6.15	4.05	0.96	1.52	2.06	1.58	56	22.4	1	2	1	2	1	1	2	2	4	4.20606	4	45.3571	77.4
1195	2	56	167	95	5.7	4.5	0.95	1.24	2.82	1.53	55.9	23.9	2	1	1	1	2	1	1	2	5	7.86022	8	36.136	80.2
1196	2	71	145	79	5.3	5.8	1.7	1.7	3.43	1.53	47.6	20.4	2	1	1	1	2	1	1	3	8	7.04857	9	33.8235	77.5
1197	2	50	167	108	8.39	6.72	3.69	1.12	4.13	1.68	56.2	19.9	2	1	1	1	3	1	1	2	4	4.67687	5	41.637	78.3
1198	2	37	112	73	7.48	3.73	2.03	0.83	2.23	1.64	59.6	22.1	2	1	1	1	1	1	2	1	1	6.43218	7	38.7584	83.4
1199	1	65	151	100	5.26	5.26	2.07	1.71	2.8	1.74	68.6	22.7	2	4	1	1	1	1	1	3	7	4.55807	6	43.586	81.3
1200	1	59	115	75	5.3	2.89	0.93	1.43	1.21	1.64	54.5	20.3	1	4	1	1	2	1	2	2	5	3.3834	3	46.055	74.2
1201	2	57	173	110	11.55	4.02	1.97	0.82	2.59	1.69	59.2	20.7	2	1	1	1	2	1	1	2	5	6.37233	8	37.3311	83.6
1202	2	63	194	119	5.7	5.63	1.7	1.81	3.18	1.66	65.9	23.9	2	1	1	1	1	1	1	3	6	8.89099	13	33.3839	90.2
1203	1	72	170	115	4.95	4.39	1.36	1.15	2.68	1.65	62.1	22.8	1	1	2	1	1	1	2	3	8	6.79522	8	38.0032	86.3
1204	2	72	145	86	7.01	5.11	1.89	1.15	3.19	1.49	48.7	21.9	2	2	1	1	3	1	1	3	8	7.56723	9	34.4969	79.8
1205	2	51	133	97	6.18	4.52	1.43	1.16	2.64	1.61	59.5	22.9	2	1	1	1	1	2	1	2	4	7.25281	8	36.9748	84.7
1206	2	64	172	98	5.88	2.81	0.64	1.76	0.86	1.5	42.8	19	1	1	1	1	3	1	1	3	6	5.02222	5	38.5514	71.9
1207	1	59	111	79	5.85	3.71	1.39	1.29	2	1.71	58.4	20	1	2	1	1	1	1	2	2	5	3.07787	3	46.9178	75.6
1208	2	59	197	111	5.78	5.1	1.43	1.48	3.01	1.65	62.4	22.9	1	1	1	1	1	2	2	2	5	5.73003	7	41.0256	81.5
1209	2	47	140	95	5.78	4.46	1.31	1.57	2.47	1.56	54.1	22.2	1	1	1	1	1	1	2	2	3	7.23208	8	35.8595	78.8
1210	1	64	142	86	5.06	4.37	1.38	1.3	2.64	1.69	62	21.7	1	1	1	1	3	1	1	3	6	5.39197	7	41.4516	84.5
1211	1	45	131	89	5.69	4.12	0.74	1.16	2.54	1.82	75.2	22.7	1	1	1	1	2	1	2	2	3	5.28318	8	42.5532	91.3
1212	1	64	150	94	5.41	4.12	0.78	1.51	2.2	1.75	71.1	23.2	1	1	1	1	1	1	1	3	6	4.04898	5	45.9916	80.9
1213	2	64	175	105	5.15	4.4	0.84	1.61	2.44	1.5	51.4	22.9	1	1	1	1	1	1	1	3	6	7.77778	9	34.6304	78.1
1214	1	69	162	88	4.39	3.86	1.14	1.2	2.17	1.78	70.2	22.2	1	1	1	1	3	1	2	3	7	5.49173	8	41.453	90.1
1215	1	65	167	93	5.39	4.98	1.48	1.64	2.79	1.6	55.9	21.8	1	1	1	1	1	1	2	3	7	4.76562	5	42.3971	76
1216	2	60	171	86	6.23	4.04	0.96	1.06	2.61	1.62	61.5	23.4	2	1	1	1	1	1	1	3	6	8.11614	12	34.9593	93
1217	2	74	187	100	6.19	4.25	2.74	1.79	1.75	1.42	42.9	21.3	2	1	1	2	1	2	1	3	8	7.14144	8	33.7995	71.8
1218	1	55	154	93	5.62	3.34	0.76	1.82	1.3	1.72	68.9	23.3	1	1	1	2	1	1	2	2	5	5.0027	6	43.8316	80.6
1219	2	48	163	92	5.25	2.75	1.09	1.35	1.14	1.56	56	23	1	1	1	2	1	2	1	2	3	7.39645	8	35.8929	78.5
1220	1	48	108	65	4.81	5.21	1.92	1.44	3.03	1.75	69.4	22.7	1	1	1	1	1	1	2	2	3	4.73469	6	44.2363	84.8
1221	2	64	129	79	5.84	4.58	0.93	1.4	2.73	1.65	61.3	22.5	1	1	1	1	1	1	1	3	6	7.97062	11	34.4209	87.8
1222	1	67	139	78	5.67	4.78	0.97	1.4	2.82	1.62	52.1	19.9	1	1	1	1	1	1	2	3	7	5.33455	6	39.1555	75.8
1223	2	47	127	72	5.42	3.9	1.52	1.12	2.16	1.52	46.2	20	1	1	1	1	1	1	1	2	3	5.41032	5	38.5281	70.5
1224	2	62	114	65	5.39	3.17	1.72	1.1	1.5	1.57	53.9	21.9	2	1	1	1	1	1	1	3	6	6.45057	6	37.8479	78
1225	1	67	128	84	5.1	3.32	0.68	1.24	1.84	1.68	62.8	22.3	1	1	1	1	1	2	1	3	7	7.36961	10	36.3057	89.7
1226	1	51	138	93	5.49	3.07	0.88	1.25	1.44	1.73	70.3	23.5	1	4	1	1	1	1	2	2	4	4.97845	6	43.8122	80.9
1227	2	49	163	120	5.28	5.59	1.52	1.9	3.08	1.61	52.3	20.2	1	1	1	1	2	1	1	2	3	6.75128	8	35.3728	78
1228	2	39	132	88	5.47	4.4	1.52	1	2.69	1.61	60	23.2	2	1	1	1	3	2	2	1	1	7.48428	9	36.5	82.9
1229	1	71	136	81	5.4	4.13	2.23	1.17	2.28	1.67	63.4	22.7	2	1	1	1	3	1	2	3	8	6.81272	8	37.5394	79.7
1230	1	55	137	91	4.92	4.51	1.34	1.57	2.32	1.8	72.3	22.3	1	1	1	1	1	1	2	2	5	6.08025	8	39.9723	88.4
1231	1	55	117	79	6.83	5.47	2.3	1.21	3.55	1.7	66	22.8	2	1	1	1	1	2	1	2	5	5.57093	6	42.1212	83.2
1232	2	60	137	71	5.38	4.55	1.59	1.49	2.6	1.62	60.2	23	1	1	1	1	1	1	1	3	6	8.19235	11	34.5515	85.2
1233	1	47	139	94	5.89	3.26	0.93	1.18	1.73	1.8	69.9	21.6	1	1	1	1	1	1	1	2	3	3.64198	5	45.9227	82.1
1234	2	56	166	101	5.46	6.83	1.06	1.94	2.67	1.64	61.8	23	1	1	1	1	2	1	2	2	5	6.84117	7	38.1877	80.5
1235	2	44	155	90	5.45	3.68	1.01	1.57	1.8	1.5	48.7	21.6	1	1	1	1	2	2	2	1	2	5.02222	4	41.8891	75.6
1236	1	69	118	72	5.98	6.22	2.07	1.53	3.77	1.65	52.3	19.2	1	1	1	1	1	1	1	3	7	3.23232	3	45.3155	70.8
1237	1	67	167	76	5.21	4.16	0.64	1.56	2.21	1.65	61	22.4	1	1	1	1	1	1	1	3	7	6.02388	7	39.8361	86.2
1238	2	68	165	97	5.49	4.13	1.76	1.1	2.48	1.53	55.4	23.7	2	2	1	1	1	2	1	3	7	9.39809	13	31.4079	87.1
1239	2	53	127	75	5.7	5.06	2.19	1.03	3.31	1.51	51.8	22.7	2	1	1	1	1	1	1	2	4	8.37683	10	33.3977	78.4
1240	1	37	131	91	5.27	4.33	1.4	1.31	2.64	1.79	68.2	21.3	1	1	1	1	1	1	2	1	1	4.52545	6	43.8416	85.8
1241	2	42	144	97	5.52	6.13	1.25	1.92	3.41	1.57	52.4	21.3	1	1	1	1	3	1	1	1	2	5.31462	6	40.2672	76.8
1242	2	41	155	95	4.45	4.56	1.61	1.49	2.52	1.58	57.2	22.9	1	1	1	1	1	1	1	1	2	5.28761	5	42.4825	75.7
1243	2	61	146	88	5.84	5.84	1.11	2.32	2.87	1.65	64	23.5	1	1	1	1	3	2	1	3	6	8.08081	11	35.4688	89.1
1244	2	37	118	85	5.73	4.67	1.55	1.23	2.84	1.61	58.7	22.6	2	1	1	1	2	1	2	1	1	7.94722	10	34.5826	83
1245	2	45	118	75	5.8	7	1.18	2.16	4.03	1.61	54.6	21.1	1	1	1	1	1	1	2	2	3	5.28529	6	40.4762	79
1246	1	51	127	76	5.51	6.32	0.72	2.02	3.75	1.8	71.3	22	1	4	1	1	1	1	2	2	4	4.69136	6	43.899	84.1
1247	2	61	142	75	5.78	5.23	0.85	1.92	2.76	1.59	56.5	22.4	1	1	1	1	3	2	1	3	6	8.02975	11	33.8053	83.8
1248	2	39	157	81	6.28	7.81	0.94	1.8	5.2	1.59	53.4	21.1	2	1	1	1	1	1	2	1	1	5.06309	5	40.824	73.4
1249	2	67	155	75	5.63	5.32	2.77	1.15	3.05	1.51	44.2	19.4	2	1	1	1	2	2	1	3	7	4.42963	4	40.724	69.8
1250	1	69	166	98	7.49	6.48	1.49	1.62	4.09	1.65	63	23.2	2	1	2	1	2	1	1	3	7	6.50138	8	39.2063	85.7
1251	2	42	123	91	5.16	3.55	0.98	1.37	1.78	1.63	58.6	22	1	1	1	1	3	1	2	1	2	6.3608	7	38.7372	79.4
1252	2	55	132	70	6.37	4.4	2.76	0.95	2.74	1.65	62.1	22.8	2	1	1	1	3	1	1	2	5	7.236	9	36.715	84.9
1253	2	47	140	95	5.82	4	0.84	1.45	2.19	1.72	70.8	23.9	1	1	1	1	1	1	2	2	3	7.13223	9	38.5593	91.6
1254	1	68	119	78	5.74	4.18	0.5	1.41	2.46	1.69	56.2	19.7	1	1	1	1	1	1	1	3	7	4.06148	5	42.8826	79.6
1255	1	46	146	87	5.62	5.82	1.86	1.21	3.73	1.76	69.2	22.3	2	1	1	1	2	1	2	2	3	4.84246	6	43.3526	84.2
1256	1	59	140	85	6.05	5.15	4.03	0.98	2.58	1.75	63	20.6	2	4	1	1	1	1	1	2	5	2.87347	4	46.8254	70.2
1257	1	65	170	91	5.91	5.47	2.4	1.08	3.55	1.74	62.9	20.8	2	4	1	1	1	1	1	3	7	3.53415	4	45.628	74
1258	2	45	137	96	5.32	4.97	1.79	1.23	3.04	1.57	52.9	21.5	2	1	2	1	1	1	2	2	3	6.57227	7	37.2401	79
1259	2	50	140	83	5.37	4.63	1.33	1.01	3.02	1.61	52.8	20.4	2	1	1	1	3	1	2	2	4	6.01829	7	37.6894	78.4
1260	2	51	133	88	5.21	5.94	0.89	1.86	3.46	1.61	51.7	20	1	1	1	1	1	1	2	2	4	4.82234	5	40.619	74.8
1261	1	52	117	66	5.65	4.7	0.75	1.9	2.46	1.69	66	23.1	1	1	1	1	1	1	2	2	4	5.95217	7	41.2121	85.5
1262	2	50	164	108	4.51	4.98	0.74	1.52	3.08	1.61	52.9	20.4	1	1	1	1	1	1	1	2	4	5.97971	6	37.9962	79.5
1263	2	40	112	73	5.89	5.86	1.81	1.4	3.66	1.7	55.1	19.1	1	1	1	1	2	1	2	1	2	4.08304	5	42.4682	72.6
1264	2	71	198	113	5.74	6.51	1.12	1.68	4.2	1.56	53.7	22.1	1	2	1	1	1	2	1	3	8	7.35536	9	35.1955	79.8
1265	2	54	144	88	5.5	4.33	0.72	1.66	2.29	1.64	63	23.4	1	1	1	1	3	1	2	2	4	7.17579	8	37.9365	86.7
1266	2	54	170	101	6.18	5.6	1.58	1.29	3.51	1.39	46.1	23.8	2	1	1	1	2	2	1	2	4	9.88562	12	29.9349	77.8
1267	1	60	147	93	6.07	5.17	1.45	1.43	3.15	1.67	62.3	22.3	1	1	1	1	1	1	2	3	6	5.77289	7	40.61	85.1
1268	1	66	156	68	5.84	4.91	1.29	1.56	3.01	1.66	64.6	23.4	1	1	1	1	2	1	1	3	7	5.33459	6	43.0341	85.1
1269	2	64	145	85	5.78	4.4	0.61	1.83	2.28	1.57	53.7	21.8	1	1	1	1	3	1	1	3	6	7.58651	9	34.2644	79.1
1270	1	50	122	86	5.85	5.33	0.68	1.94	2.9	1.68	60.9	21.6	1	4	1	1	1	1	1	2	4	4.14541	5	44.6634	78.4
1271	1	55	140	88	7.08	5.22	1.22	1.63	3.12	1.77	68.9	22	2	1	1	2	3	2	2	2	5	5.6178	8	41.2192	90.4
1272	2	46	131	81	5.86	4.36	1.3	1.28	2.58	1.54	50.3	21.2	2	1	1	1	1	1	2	2	3	6.83083	7	35.9841	78
1273	1	61	141	86	6.86	4.26	0.88	1.79	2.14	1.76	65.3	21.1	2	1	1	1	1	1	1	3	6	4.0031	6	44.1041	81.8
1274	2	73	142	65	4.79	4.99	1.01	1.38	3.1	1.48	44.8	20.5	1	1	1	1	1	2	1	3	8	5.79803	6	37.0536	72.4
1275	2	49	133	73	5.34	4.05	0.75	1.83	1.87	1.71	68.5	23.4	1	1	1	1	3	2	2	2	3	6.36093	7	40	83.1
1276	1	70	125	97	5.36	3.84	0.61	1.64	1.9	1.59	49.2	19.4	1	1	1	1	3	1	1	3	8	4.15332	4	42.2764	70.7
1277	2	47	125	76	6.27	4.86	1.23	1.47	2.82	1.61	52.9	20.4	1	1	1	1	1	1	1	2	3	4.05077	4	44.4234	78.9
1278	2	59	132	87	6	3.18	0.54	1.36	1.53	1.54	53.6	22.6	1	1	1	1	1	1	1	2	5	6.57784	6	37.8731	75.3
1279	1	63	153	97	5.71	4.12	1.38	1.07	2.38	1.62	61	23.2	1	1	2	2	1	1	2	3	6	6.17284	7	40.6557	85
1280	2	74	187	77	5.81	5.29	2.19	1.97	2.5	1.6	53.9	21.1	2	1	1	1	1	1	1	3	8	6.40625	8	36.5492	80.9
1281	2	45	141	72	5.55	4.09	1.15	1.19	2.39	1.58	58.5	23.4	2	1	1	1	1	2	1	2	3	6.76975	6	38.6325	78.1
1282	2	54	145	89	5.5	4.03	1.29	1.15	2.44	1.64	58.7	21.8	2	1	1	1	1	2	2	2	4	6.95271	8	36.6269	78.8
1283	2	66	130	69	5.73	4.89	0.98	1.43	2.93	1.54	55.4	23.3	1	1	1	1	2	1	1	3	7	7.75848	9	35.3791	79.3
1284	1	67	170	92	5.19	3.89	0.41	1.77	1.97	1.69	58.8	20.6	1	4	1	1	1	2	1	3	7	4.55166	6	42.3469	78.8
1285	1	42	122	78	5.74	4.48	0.59	1.57	2.53	1.72	62.4	21.1	1	1	1	1	1	2	1	1	2	2.70416	3	49.0385	78.1
1286	2	44	115	61	6.43	4.87	1.44	1.16	2.91	1.59	48.5	19.2	2	1	1	1	2	1	2	1	2	4.82576	5	40.2062	76
1287	2	58	144	67	9.58	4.59	1.52	1.23	2.66	1.6	54.6	21.3	2	1	1	1	1	1	1	2	5	6.91406	9	35.348	81.3
1288	1	61	150	84	5.09	4.37	1.07	1.58	2.38	1.77	67.8	21.6	1	1	1	1	2	1	1	3	6	4.69214	6	43.3628	82.1
1289	1	57	119	82	5.79	5.19	1.99	1.54	2.92	1.78	67.4	21.3	1	4	1	1	1	1	2	2	5	3.3771	4	46.7359	78.9
1290	1	62	105	69	5.35	5.69	0.67	1.75	3.31	1.66	57.1	20.7	1	1	1	1	3	1	2	3	6	2.97576	3	47.2855	75.2
1291	1	67	150	90	5.02	5.12	1.18	1.65	2.84	1.66	59.1	21.4	1	1	1	1	1	1	1	3	7	5.11685	6	41.4552	77.8
1292	1	49	143	95	5.76	6.08	1.75	1.17	3.81	1.73	69.7	23.3	2	4	1	1	1	1	1	2	3	5.31257	7	42.6112	87.5
1293	1	59	162	94	5.47	5.25	4.72	1.13	2.64	1.72	63.8	21.6	2	4	1	1	1	1	1	2	5	3.78583	4	45.9248	78.6
1294	1	43	114	68	5.42	4.4	0.78	1.45	2.4	1.77	65	20.7	1	1	1	1	1	1	1	1	2	2.33011	3	49.5385	77.6
1295	2	49	144	91	6.58	3.73	2	1.03	2.06	1.58	58.5	23.4	2	1	1	1	1	1	2	2	3	7.33056	8	37.094	80.5
1296	2	57	147	80	6.41	4.69	1.33	1.38	2.7	1.6	56.6	22.1	2	1	1	2	2	2	2	2	5	7.30469	9	36.0424	82.1
1297	2	54	168	96	5.9	4.39	1.69	1.14	2.28	1.6	61.2	23.9	2	1	1	1	2	2	2	2	4	7.57812	8	37.2549	85.6
1298	1	68	131	84	5.17	5.24	1.46	1.54	2.97	1.72	67.5	22.8	2	1	2	1	3	1	2	3	7	5.61114	7	41.4815	84.9
1299	1	48	151	89	6.28	4.71	2.3	1.14	2.66	1.69	66	23.1	2	1	1	1	1	1	2	2	3	5.11187	6	43.1818	81.7
1300	2	36	119	80	6.72	5.73	2.94	1.4	3.26	1.66	54.4	19.7	2	1	1	1	1	1	2	1	1	4.75396	5	41.1765	75.1
1301	2	51	135	83	5.64	4.38	2.02	1.39	2.44	1.65	63.3	23.2	2	1	1	1	3	1	2	2	4	8.191	11	34.9131	86.1
1302	2	47	144	105	6.08	4.34	1.6	0.89	2.89	1.72	64.5	21.8	2	1	1	1	1	1	2	2	3	5.81395	7	40.4651	85.8
1303	2	43	136	77	6.32	4.78	1.05	1.5	2.87	1.67	60	21.5	2	1	1	1	3	1	2	1	2	6.81272	9	37	85.9
1304	2	64	161	93	5.65	5.06	2.65	1.24	3.09	1.56	51.2	21	2	1	1	1	1	2	1	3	6	6.73899	7	35.9375	75
1305	2	51	119	77	5.58	3.64	1.17	1.57	1.68	1.64	56	20.8	1	1	1	1	1	1	1	2	4	5.80012	6	38.75	76.7
1306	1	64	136	60	5.45	4.75	1.11	1.46	2.91	1.63	52.3	19.7	1	4	1	1	1	1	1	3	6	2.10772	3	47.6099	64.1
1307	2	54	152	94	7.34	4.07	1.21	1	2.72	1.49	52.2	23.5	2	1	1	1	1	2	1	2	4	7.83748	8	35.4406	80.1
1308	2	51	130	90	5.49	5.07	0.79	1.53	3.27	1.63	63.1	23.7	1	1	1	1	1	2	1	2	4	7.82867	9	35.8162	80.9
1309	1	74	80	52	5.64	5.1	1.58	1.26	3.49	1.68	56.1	19.9	1	1	1	1	2	1	1	3	8	5.66893	7	38.3244	78.3
1310	1	51	145	105	5.46	3.67	0.74	1.04	2.64	1.77	73	23.3	1	1	1	1	2	2	1	2	4	5.04325	7	43.6986	85.9
1311	2	55	139	78	5.54	6.06	3.31	1.22	4.22	1.55	57.5	23.9	2	1	1	1	3	1	2	2	5	8.5744	10	34.6087	83.9
1312	2	60	146	95	5.63	4.64	1.31	1.59	2.92	1.49	45.2	20.4	1	1	1	1	3	2	1	3	6	4.32413	4	41.8142	67
1313	1	67	120	84	5.51	5.87	1.88	1.23	4.46	1.69	67.6	23.7	1	4	2	1	3	1	1	3	7	6.12724	8	40.9763	88.4
1314	2	65	157	87	6.76	5.08	1.6	1.61	3.46	1.57	52.1	21.1	2	1	1	1	1	1	1	3	7	9.65556	14	27.0633	73.9
1315	2	61	118	78	5.63	1.3	0.63	0.15	1.78	1.49	51.7	23.3	1	1	1	1	3	1	1	3	6	6.39611	6	38.6847	74.5
1316	2	62	117	75	5.71	5.71	1.1	1.44	4.32	1.61	57.9	22.3	1	1	1	1	3	2	1	3	6	6.24976	7	38.8601	78.5
1317	1	62	139	82	5.68	4.48	1.43	1.17	3.26	1.66	62.1	22.5	1	4	1	1	1	1	2	3	6	5.80636	7	40.7407	85.2
1318	2	56	152	94	5.35	5.62	0.69	1.38	4.35	1.58	48.1	19.3	1	1	1	1	3	1	1	2	5	5.28761	6	38.0457	75.3
1319	2	56	133	94	5.57	4.72	1.55	1.28	3.4	1.59	54.6	21.6	2	1	1	1	3	1	1	2	5	7.23864	9	35.1648	80.3
1320	2	50	114	58	5.46	3.87	0.54	1.63	2.28	1.61	58.7	22.7	1	1	1	2	1	1	1	2	4	6.55839	7	38.3305	79.1
1321	2	50	107	61	5.35	5.62	0.69	1.38	4.35	1.6	55.3	21.6	1	1	1	1	3	1	2	2	4	5.54688	6	40.6872	79.5
1322	2	43	130	90	5.33	5.25	1.09	1.84	3.44	1.64	61.4	22.8	1	1	1	1	1	1	1	1	2	6.43218	7	39.4137	83.2
1323	2	46	99	70	5.22	4.09	0.74	1.25	2.88	1.58	52.1	20.9	1	1	1	1	1	2	2	2	3	5.64813	5	39.1555	72.3
1324	2	56	121	79	4.85	4.7	2.23	1.38	3.01	1.5	53.5	23.8	1	1	1	1	2	1	2	2	5	8.57778	9	34.2056	79.3
1325	1	50	121	84	4.41	4.66	2.94	0.94	3.21	1.68	63.8	22.6	2	1	1	1	1	1	2	2	4	6.27126	8	39.4984	88
1326	2	58	123	80	4.01	5.68	1.19	1.56	4.03	1.58	53.5	21.4	1	1	1	1	3	1	1	2	5	6.08877	6	38.1308	72.6
1327	2	53	114	76	4.73	5.51	1.8	1.39	3.98	1.59	58.7	23.2	1	1	1	1	2	1	1	2	4	7.43641	8	36.4566	80.6
1328	2	51	117	74	5.39	4.98	0.66	1.59	3.49	1.59	48.4	19.2	1	1	1	1	3	1	2	2	4	3.83687	3	43.1818	68.2
1329	1	58	122	73	64.35	3.41	1.16	1.15	2.12	1.63	58.4	22	1	4	1	1	3	1	2	2	5	4.21544	5	44.3493	78.5
1330	2	56	130	71	5.23	4.86	0.83	1.8	3.04	1.51	54	23.7	1	4	1	1	1	1	2	2	5	8.46454	10	33.8889	80.1
1331	1	55	123	83	6.2	4.78	0.93	1.47	3.35	1.6	48.5	18.9	1	1	1	1	2	1	1	2	5	3.39844	3	44.5361	69.6
1332	1	45	118	66	5.03	4.13	0.62	1.35	2.46	1.66	65.6	23.8	1	3	1	2	1	1	2	2	3	5.44346	6	42.9878	83.8
1333	1	49	107	71	4.7	3.96	0.62	1.48	2.12	1.83	72.3	21.6	1	4	1	1	2	1	1	2	3	3.88187	6	45.0899	79.1
1334	2	69	130	78	5.08	3.37	0.93	1.18	1.74	1.49	52.7	23.8	2	1	1	1	1	1	1	3	7	7.65731	7	36.2429	76.2
1335	1	45	137	96	5.5	4.16	0.72	1.4	2.3	1.68	59	20.9	1	2	1	1	1	1	1	2	3	3.11791	3	47.4576	73.3
1336	2	40	132	95	8.5	5.58	1.27	1.66	3.38	1.59	55.8	22.1	2	1	1	1	1	2	1	1	2	6.40797	7	38.172	78.6
1337	2	44	130	78	4.46	5.46	1.12	1.91	3	1.57	48.8	19.8	1	1	1	1	3	1	1	1	2	4.30038	4	42.0082	70.3
1338	2	57	167	108	4.63	7.09	7.07	1.33	3.99	1.65	63.2	23.2	2	1	1	1	1	1	1	2	5	6.90542	8	37.9747	82.6
1339	2	61	114	74	5.42	5.03	1.02	1.54	2.98	1.52	54.8	23.7	1	1	1	1	3	1	1	3	6	7.01177	7	37.7737	79.1
1340	2	74	151	90	4.57	4.74	1.61	1.2	2.85	1.56	53.2	21.9	2	1	1	1	1	1	1	3	8	6.08153	7	38.3459	78.9
1341	1	74	159	92	5.25	6.17	1.14	1.78	3.83	1.63	59.5	22.4	1	2	1	2	3	1	1	3	8	5.98442	7	39.4958	81.5
1342	1	70	126	69	5.03	4.81	1.18	1.49	2.95	1.6	59.6	23.3	1	1	1	1	3	1	1	3	8	6.25	7	39.9329	83.1
1343	1	63	140	87	4.83	5.75	1.26	2	3.13	1.72	64.4	21.8	1	4	1	1	3	1	1	3	6	4.29286	5	44.2547	77.6
1344	2	58	132	75	5.01	5.78	0.84	1.84	3.52	1.53	55.3	23.6	1	1	2	1	2	1	1	2	5	8.15925	9	35.0814	83.3
1345	2	46	141	94	3.56	5.74	1.53	1.77	3.26	1.63	59.9	22.6	1	1	1	1	1	1	2	2	3	6.17261	7	39.399	79.2
1346	2	53	140	90	5.75	3.72	1.18	1.65	1.67	1.61	50.6	19.5	1	4	1	1	1	2	2	2	4	4.93808	5	40.1186	73.4
1347	2	48	117	79	6.12	4.86	0.87	1.86	2.54	1.48	51.5	23.5	1	3	1	2	1	2	1	2	3	7.12199	6	37.6699	81.6
1348	2	68	188	102	6.23	3.7	0.53	1.92	1.58	1.52	44.3	19.2	2	1	1	1	1	1	1	3	7	4.54467	6	39.5034	74.5
1349	2	49	114	72	5.54	4.78	1.47	1.02	3.13	1.55	54	22.5	1	1	1	1	1	1	2	2	3	5.82726	6	40	78.7
1350	1	62	161	86	5.84	5.32	0.51	1.74	3.11	1.73	68.9	23	1	1	1	1	2	1	1	3	6	5.54646	7	41.6546	85
1351	2	54	152	92	5.35	4.9	2.46	1.29	2.72	1.51	53.2	23.3	2	1	1	1	1	1	2	2	4	9.47327	12	31.391	83
1352	2	50	135	84	7.2	6.97	1.74	1.67	4.45	1.74	66.2	21.9	2	1	1	1	1	1	1	2	4	5.44986	7	41.3897	87.1
1353	2	50	128	81	5.66	4.66	1.29	1.48	2.66	1.56	51.3	21.1	1	1	1	1	1	1	1	2	4	7.02663	8	35.4776	78.9
1354	2	70	160	81	8.28	4.83	0.89	1.96	2.46	1.57	57.8	23.4	2	2	1	1	1	1	1	3	8	8.15449	10	34.4291	83.3
1355	2	51	154	100	5.56	4.34	1.48	1.1	2.73	1.65	50.3	18.5	2	1	1	1	1	1	1	2	4	2.35078	2	47.7137	69.2
1356	2	61	137	85	5.62	2.99	0.76	1.34	1.34	1.61	61.9	23.9	1	1	1	1	1	1	1	3	6	8.41017	12	34.4103	90.1
1357	1	69	175	117	6.5	3.72	0.98	1.18	2.13	1.56	58.2	23.9	2	1	1	1	1	1	2	3	7	7.60191	8	36.7698	84.2
1358	2	66	137	76	5.63	4.68	2.81	1.06	2.55	1.57	56.3	22.8	2	1	1	1	2	1	1	3	7	7.70822	10	34.9911	85.8
1359	1	57	119	74	6	3.18	1.07	1.25	1.57	1.71	59.3	20.3	1	4	1	1	1	1	2	2	5	3.38566	4	45.6998	75.9
1360	2	57	154	94	6.18	6.66	1.42	2.05	3.82	1.62	57.6	21.9	2	1	1	1	3	1	1	2	5	7.62079	10	34.8958	85.9
1361	1	54	166	92	5.54	5.61	2.74	1.61	3.11	1.69	54.6	19.1	2	1	1	1	1	2	1	2	4	2.90606	3	46.1538	71.8
1362	1	56	134	89	6.52	3.91	0.63	1.79	1.93	1.62	50.2	19.1	2	1	1	1	2	1	1	2	5	3.77229	4	43.8247	71.5
1363	1	65	134	78	5.92	5.32	2.48	1.14	3.11	1.66	64.2	23.3	2	1	2	1	1	1	1	3	7	7.11279	8	37.6947	85.6
1364	2	54	131	100	6.25	4.13	1.16	1.15	2.58	1.69	67.4	23.6	2	1	1	1	3	1	1	2	4	8.01793	11	36.0534	89.2
1365	2	66	168	103	6.25	5.2	1.14	1.57	3.03	1.6	59.3	23.1	2	1	1	1	1	1	1	3	7	7.26562	8	37.0995	80.9
1366	1	68	110	61	6.09	4.22	0.79	1.89	1.96	1.67	66.6	23.9	1	4	1	1	1	1	1	3	7	7.02786	8	38.5886	85.8
1367	2	66	160	84	6.71	6.57	2.94	1.5	4.07	1.65	60.6	22.2	2	1	1	1	1	1	1	3	7	6.61157	8	37.7888	83
1368	2	65	181	84	5.78	6.48	1.35	2.17	3.59	1.59	55.9	22.1	2	1	1	1	1	1	1	3	7	10.7195	17	25.7603	80
1369	1	66	118	84	5.41	5.38	1.74	2	2.66	1.73	66.2	22.1	1	1	1	1	2	1	1	3	7	6.84954	9	37.4622	89.8
1370	2	67	176	108	6.64	6.2	2.35	1.39	3.9	1.51	51.4	22.5	2	1	1	1	1	2	1	3	7	6.09622	6	38.716	73.3
1371	1	59	168	117	5.47	4.9	1.4	1.72	2.64	1.71	69.1	23.6	1	1	1	2	2	2	1	2	5	4.822	6	44.1389	79.3
1372	2	65	152	105	6.47	3.91	1.07	1.23	2.29	1.58	59.4	23.8	2	1	1	1	1	1	1	3	7	9.85419	15	30.8081	89.4
1373	2	46	145	80	5.84	3.85	1.02	1.24	2.12	1.55	54.5	22.7	2	1	1	1	1	1	1	2	3	6.32674	6	39.0826	79.7
1374	2	54	151	89	5.92	5.83	1.42	1.86	3.34	1.59	54.9	21.7	1	1	1	1	1	2	1	2	4	6.44753	7	37.8871	82.2
1375	2	42	136	94	5.5	4.6	1.21	1.49	2.57	1.55	49.9	20.8	1	1	1	1	1	1	2	1	2	5.45265	5	39.8798	79.9
1376	1	46	160	125	18.17	6.1	2.02	1.94	3.62	1.65	58	21.3	2	2	1	1	3	1	2	2	3	4.22406	5	43.9655	78.2
1377	1	57	123	70	7.31	3.82	1.15	1.25	2.17	1.78	71	22.4	2	1	1	1	1	1	1	2	5	2.9668	4	48.7324	79.6
1378	2	61	154	79	6.63	3.74	0.77	1.5	1.83	1.5	53.9	23.9	2	1	1	1	3	1	1	3	6	8.93333	11	33.2096	83.2
1379	1	66	130	80	5.9	4.32	0.6	1.51	2.43	1.63	58.7	22.1	1	1	1	1	1	1	1	3	7	5.00583	6	42.0784	78.5
1380	2	46	176	111	6.68	5.57	1.35	1.64	3.22	1.61	61.4	23.7	2	1	1	1	1	1	2	2	3	9.2589	14	32.2476	92
1381	2	61	140	73	5.35	4.92	2.49	1.27	2.79	1.71	68.1	23.3	2	1	1	1	1	1	1	3	6	8.54964	13	34.0675	92.6
1382	2	55	174	93	6.54	5.22	1.78	1.07	3.04	1.57	54.7	22.2	2	1	1	1	1	1	1	2	5	6.97797	8	36.9287	84.1
1383	2	49	131	70	5.75	2.98	1.72	1.05	1.49	1.66	58.5	21.2	2	1	1	1	1	1	1	2	3	4.71767	5	42.3932	75.7
1384	2	64	205	114	5.26	5.31	4.5	1.03	2.36	1.54	51.8	21.8	2	1	1	1	1	1	1	3	6	6.91516	7	35.9073	74.9
1385	1	63	138	79	5.5	4.71	1.27	1.61	2.51	1.7	64.6	22.3	1	4	1	1	1	1	2	3	6	6.19377	8	39.7833	90.6
1386	2	64	160	75	6.41	4.75	2.67	1.52	2.48	1.63	60	22.6	2	1	1	1	3	2	1	3	6	6.17261	7	39.1667	81.8
1387	2	51	154	102	6.12	4.99	1.01	1.64	2.88	1.63	55.9	21	2	1	1	1	2	1	1	2	4	7.07592	9	35.4204	81.2
1388	2	53	136	89	6.64	6.43	4.44	1.21	3.71	1.61	55.1	21.2	2	1	1	2	3	2	2	2	4	6.7127	8	36.8421	81.1
1389	1	70	130	62	7.52	5.62	2.69	1.13	3.59	1.7	64	22.1	2	4	1	1	1	1	1	3	8	5.70934	8	39.8438	84
1390	2	36	117	83	4.98	3.8	0.65	0.98	2.47	1.69	54.3	19	1	1	1	1	1	1	1	1	1	4.90179	6	39.779	76.3
1391	2	36	113	76	5.73	6.96	1.01	1.86	4.56	1.58	58.8	23.5	1	1	1	1	1	1	2	1	1	9.05304	12	32.8231	89.2
1392	2	42	141	92	7.24	4.36	5.05	1.25	1.69	1.66	63.3	23	2	1	1	1	1	1	1	1	2	6.93134	8	38.2306	84
1393	2	45	132	86	5.94	5.09	1.48	1.23	3.25	1.66	66	23.9	2	1	1	1	2	1	2	2	3	8.34664	11	35.1515	89.7
1394	1	63	175	85	13.62	3.64	1.69	0.96	2.04	1.6	61.1	23.9	2	1	1	1	1	1	1	3	6	6.875	8	38.6252	85.2
1395	1	65	140	82	6.68	6.94	1.54	1.72	4.69	1.72	64.8	21.9	2	4	1	1	1	2	1	3	7	5.84776	8	40.1235	87.9
1396	1	59	147	90	6.18	7.51	2.06	1.47	4.97	1.64	59.7	22.2	2	4	1	1	3	1	2	2	5	5.05651	6	42.3786	84.1
1397	1	52	139	83	5.76	4.2	0.77	1.57	2.29	1.67	58.4	21	1	1	1	1	2	1	1	2	4	4.4462	5	43.4932	83.3
1398	2	57	131	73	5.23	6.02	1.24	1.46	3.93	1.55	56.3	23.4	1	4	1	1	1	1	2	2	5	8.24142	10	34.8135	85.1
1399	1	44	153	90	6.78	5.5	1.72	1.21	3.62	1.59	59.8	23.6	2	1	1	1	2	1	2	1	2	7.79241	9	36.1204	85.8
1400	1	47	112	68	6.02	7.35	3.77	1.42	3.71	1.74	62.7	20.7	1	1	1	1	1	1	2	2	3	2.41115	3	48.9633	75.7
1401	2	65	171	103	5.29	4.54	0.83	1.62	2.55	1.49	51.7	23.3	2	1	1	1	2	1	1	3	7	8.01766	9	34.6228	82.1
1402	2	51	125	69	5.64	4.5	1.21	1.38	2.61	1.64	60	22.3	1	1	1	1	3	1	2	2	4	6.24628	7	39.5	86.6
1403	2	44	120	87	5.6	5.29	1.47	1.95	2.77	1.53	52.4	22.4	1	1	1	1	1	1	1	1	2	8.62916	12	32.2519	84.5
1404	2	42	119	71	4.44	6.08	1.07	2.18	3.35	1.57	55.2	22.4	1	1	1	1	2	1	2	1	2	6.73455	6	38.0435	81.3
1405	1	62	142	97	6	4.11	0.64	1.52	2.21	1.6	56.3	22	1	4	1	1	3	1	1	3	6	3.35938	3	47.0693	77.6
1406	1	63	163	98	4.39	5.11	1.99	1.29	3.03	1.65	58.2	21.4	2	4	1	1	3	1	1	3	6	3.04867	3	47.4227	75
1407	2	39	131	90	6.14	4.23	0.84	1.53	2.4	1.72	65.1	22	2	1	1	1	1	1	2	1	1	6.18578	8	39.3241	89.6
1408	1	44	134	83	6.15	5.34	1.66	1.25	3.4	1.77	69.6	22.2	2	4	1	1	1	1	2	1	2	4.66022	6	43.9655	81.2
1409	2	54	121	102	4.42	5.04	1.19	1.8	2.78	1.56	54.8	22.5	1	1	1	2	1	1	2	2	4	5.95825	6	39.781	76.9
1410	1	64	118	68	4.25	5.6	0.62	2.33	2.9	1.59	47	18.6	1	1	1	1	1	1	1	3	6	3.36221	3	44.2553	70.5
1411	1	41	105	60	4.71	4.86	1.22	1.18	3.18	1.64	57.4	21.4	1	4	1	1	1	2	1	1	2	3.90393	4	44.7735	73.1
1412	2	56	108	80	4.31	5.13	2.87	1.22	2.99	1.67	61.7	22.1	2	1	1	1	1	1	2	2	5	7.63742	10	35.6564	87.9
1413	1	63	123	77	3.92	5.2	1.09	1.64	2.96	1.71	58.3	19.9	1	4	1	1	1	1	1	3	6	3.96703	5	43.5678	76.4
1414	2	63	183	98	5.51	5.19	1.26	1.68	3.02	1.61	55.7	21.5	1	1	1	1	1	1	1	3	6	6.82844	9	36.2657	82.7
1415	2	66	114	72	4.57	5.09	0.97	1.79	2.86	1.58	51.9	20.8	1	1	1	1	3	2	1	3	7	6.249	7	36.8015	75.3
1416	1	37	106	70	5.43	5.13	2.32	1.25	2.96	1.72	65.6	22.2	1	4	1	1	1	1	1	1	1	4.66468	5	44.0549	81.7
1417	2	66	122	68	5.51	5.13	1.42	1.44	3.16	1.45	45.7	21.8	1	1	1	1	1	1	1	3	7	7.65755	8	33.4792	72.9
1418	2	42	121	76	5.42	6.36	2.48	1.29	4.01	1.63	56.1	21.1	1	1	1	1	1	1	1	1	2	5.79623	7	39.2157	79.8
1419	2	60	114	57	7.1	4.8	2.38	1.3	2.92	1.55	55.3	23	2	1	1	1	1	1	1	3	6	7.74194	9	35.6239	84.2
1420	2	47	122	74	4.65	4.79	4.35	1.03	2.51	1.61	50.7	19.6	2	1	1	1	1	1	1	2	3	5.55534	6	38.0671	72.4
1421	1	54	150	99	6.21	4.4	1.31	1.26	2.61	1.75	71.4	23.3	2	2	1	1	3	1	2	2	4	4.21224	5	45.6583	83.1
1422	2	51	147	78	5.13	4.04	0.88	1.6	2.06	1.54	55.9	23.6	1	1	1	2	1	2	1	2	4	8.26446	10	34.7048	85
1423	2	49	111	69	7.07	4.88	1.08	1.88	2.62	1.6	59.5	23.3	1	1	1	1	1	2	1	2	3	7.26562	9	37.3109	88.1
1424	2	54	116	78	5.58	3.98	0.77	1.2	2.42	1.65	59	21.7	1	1	1	1	1	1	2	2	4	5.95041	7	38.9831	78.3
1425	2	49	140	86	5.12	5.55	2.4	1.36	3.4	1.58	57.4	23	2	1	1	1	2	1	1	2	3	7.61096	9	35.8885	83.4
1426	2	58	146	99	5.32	4.04	0.87	1.52	2.31	1.52	50.2	21.7	1	1	1	2	2	2	2	2	5	6.66551	6	36.8526	76.4
1427	2	53	136	83	5.45	3.8	0.54	1.46	2.15	1.58	51.9	20.8	1	1	1	1	1	1	1	2	4	7.09021	9	34.4894	78.4
1428	1	42	144	85	5.43	7.49	2.79	1.32	5.14	1.8	70.5	21.7	2	4	1	1	1	1	2	1	2	5.24691	7	41.844	87.4
1429	2	60	153	90	4.96	3.62	0.58	1.88	1.64	1.6	51.4	20.1	1	1	1	1	3	1	1	3	6	6.32812	8	36.1868	82.3
1430	2	56	137	78	5.44	3.76	2.27	1.17	2.21	1.63	58.4	22	2	1	1	1	1	2	1	2	5	6.17261	7	38.8699	84.1
1431	1	49	112	73	5.18	4.68	1.06	1.58	3.03	1.61	60	23.2	1	4	1	2	3	1	2	2	3	6.1726	7	40	82.4
1432	2	53	117	67	4.86	5.52	1.22	0.82	1.04	1.54	56.2	23.7	1	1	1	1	1	1	2	2	4	6.66217	6	39.3238	80.6
1433	2	59	144	102	5.82	4.48	3.49	1.09	2.89	1.66	58.4	21.2	2	1	1	1	3	1	2	2	5	6.09668	7	38.1849	78.7
1434	1	53	163	77	5.4	3.46	0.61	1.48	1.94	1.65	56.5	20.8	1	1	1	1	1	1	1	2	4	3.5629	4	45.1327	73
1435	2	54	127	92	5.4	6.95	1.72	1.83	4.96	1.6	53.1	20.7	2	1	1	1	1	2	1	2	4	7.61719	10	33.145	78.2
1436	2	60	136	82	4.39	3.78	1.04	1.65	2.08	1.51	45	19.7	1	1	1	1	1	1	1	3	6	4.2542	4	41.7778	68.9
1437	1	51	114	73	5.02	3.68	2.23	0.88	2.53	1.63	63.1	23.7	2	4	2	1	1	1	2	2	4	5.60804	6	42.1553	85.1
1438	1	68	143	100	4.84	5.18	2.14	1.17	3.68	1.64	54.9	20.4	2	4	1	1	3	1	1	3	7	3.79239	4	44.2623	73.4
1439	2	55	152	85	5.71	6.46	1.23	1.02	5.4	1.5	51.3	22.8	2	1	1	1	1	1	1	2	5	6.62222	6	38.0117	75
1440	1	57	132	71	5.71	4.61	0.94	1.6	2.53	1.65	63.1	23.2	1	1	1	1	1	1	2	2	5	6.13407	7	40.5705	83.9
1441	2	69	168	103	4.29	7.07	1.36	1.54	4.79	1.54	44	18.6	1	1	1	1	1	2	1	3	7	5.90319	7	34.7727	74.8
1442	1	43	129	83	5.2	4.51	2.2	1.14	2.59	1.61	61.1	23.6	1	1	1	1	1	1	1	1	2	6.51981	7	39.9345	85.8
1443	1	53	131	93	5.48	3.44	1	1.13	5.94	1.68	58.3	20.6	1	4	1	1	1	1	2	2	4	3.40136	4	46.3122	77
1444	2	44	114	81	5.55	2.14	0.6	1.14	0.81	1.7	62.8	21.7	1	1	1	1	3	1	2	1	2	6.05536	7	38.6943	76.7
1445	1	36	107	68	4.86	3.31	0.49	1.47	1.61	1.79	64.1	20	1	1	1	1	3	1	1	1	1	2.27833	3	49.298	75.1
1446	1	48	138	85	4.81	4.71	0.71	2.39	2.03	1.66	62.3	22.6	1	1	1	1	1	2	1	2	3	5.15314	6	42.8571	82.4
1447	2	73	131	83	5.38	3.88	1.23	1.74	1.8	1.57	49.7	20.1	1	1	1	1	1	1	1	3	8	6.12601	7	37.0221	78.4
1448	1	70	167	85	6.43	5.4	0.72	2.1	3.02	1.71	68.9	23.6	2	1	1	1	1	1	1	3	8	7.62628	11	36.4296	91.7
1449	1	54	133	90	6.58	4.85	3.5	1.24	2.55	1.67	62	22.2	2	4	1	1	1	1	2	2	4	4.69719	5	43.5484	79.4
1450	2	47	155	87	5.86	4.96	1.08	1.36	3.25	1.58	52.4	21	1	1	1	1	2	1	2	2	3	4.56658	5	42.5573	74.3
1451	1	74	124	72	5.87	5.92	1.23	1.42	3.91	1.63	53.1	20	1	1	1	1	1	1	3	3	8	3.65087	4	44.2561	72.4
1452	2	36	112	79	5.7	6.07	2.86	1.15	3.75	1.65	62.5	23	2	1	1	1	2	1	1	1	1	8.11754	11	34.88	87.1
1453	2	62	131	77	5.58	5.35	0.62	1.75	3.27	1.58	59.1	23.7	1	1	1	1	1	1	1	3	6	8.29194	10	34.8562	84.5
1454	2	46	135	89	5.84	4.8	0.87	1.43	3.07	1.65	57.4	21.1	1	1	1	1	3	1	3	2	3	6.86869	9	36.0627	83.8
1455	1	67	138	84	5.71	3.48	0.75	1.39	1.83	1.63	61.2	23	1	1	1	1	1	1	1	3	7	6.73717	8	38.7255	86.2
1456	1	61	116	71	7.65	6.64	2.14	1.57	4.21	1.7	58.8	20.3	2	2	1	1	3	1	2	3	6	4.11765	5	43.1973	75.5
1457	2	50	140	89	5.23	3.94	0.45	1.63	2.05	1.55	47.4	19.7	1	1	1	1	1	1	1	2	4	5.91051	5	37.5527	77.1
1458	1	51	110	63	5.32	4.03	1.13	1.27	2.35	1.68	55	19.5	1	4	1	1	1	1	1	2	4	2.303	2	48.9091	71.1
1459	1	62	186	105	5.85	3.67	1.23	1.34	1.95	1.63	61.2	23	1	4	2	1	3	1	1	3	6	4.89292	6	43.1373	80.7
1460	1	58	106	73	5.4	4.88	1.71	0.98	3.33	1.66	63.4	23	2	1	1	1	1	1	2	2	5	6.16926	7	40.0631	84.2
1461	2	41	136	90	6.13	2.98	0.74	1.51	1.3	1.63	62.6	23.6	2	1	1	1	1	1	2	1	2	7.07592	8	38.3387	84.8
1462	1	60	116	66	5.84	4.22	0.42	2.2	1.82	1.56	56.1	23.1	1	4	1	1	1	2	1	3	6	6.61571	6	39.0374	80.9
1463	1	63	117	66	6.12	3.91	1.73	1.02	2.47	1.6	57.3	22.4	2	4	1	1	1	1	2	3	6	6.28906	6	39.267	80.6
1464	1	69	135	67	6.47	4.22	2.13	1.37	2.37	1.65	50.7	18.6	2	4	1	1	3	1	1	3	7	2.75482	3	46.3511	70.8
1465	2	64	165	95	6.3	6.49	1.11	2.12	3.85	1.68	60.8	21.5	2	1	1	1	3	1	2	3	6	6.05867	7	38.8158	82.1
1466	2	74	196	130	5.88	4.75	0.99	2.08	2.38	1.55	48.9	20.4	1	1	1	1	1	2	1	3	8	4.53694	5	41.1043	75.1
1467	2	54	126	75	6.61	4.24	0.41	1.87	2.2	1.59	55.5	22	1	1	1	1	1	1	2	2	4	7.08042	8	35.8559	77.5
1468	2	44	111	81	5.62	3.89	0.81	1.49	2.12	1.7	55.1	19.1	1	1	1	1	3	2	2	1	2	5.29412	6	38.657	73.3
1469	2	55	115	77	5.7	3.93	0.99	1.43	2.25	1.52	44.5	19.2	2	1	1	1	3	1	1	2	5	4.67452	5	39.3258	67
1470	1	71	129	97	5.51	5.38	2.1	1.4	3.44	1.74	61.8	20.4	2	4	1	1	1	1	1	3	8	3.20386	4	46.1165	76.8
1471	2	51	122	75	5.87	5.44	2.79	1.23	3.27	1.6	53.5	20.9	2	1	1	1	1	2	1	2	4	7.61719	10	33.0841	77.9
1472	2	57	140	88	5.84	6.3	1.57	1.62	4.11	1.53	55.3	23.6	1	1	1	1	2	1	2	2	5	8.88547	11	33.0922	81.3
1473	1	72	128	86	6.11	4.47	1.68	1.36	2.53	1.7	55.6	19.2	2	4	2	2	1	2	1	3	8	4.25606	5	41.9065	71.9
1474	1	70	111	54	5.6	5.65	0.72	1.78	3.6	1.62	50.8	19.4	1	4	1	1	3	1	2	3	8	3.46746	4	44.2913	73.5
1475	1	56	111	67	6.32	5.61	1.07	1.76	3.48	1.65	50.3	18.5	1	1	2	2	3	1	2	2	5	2.86501	3	45.9245	72
1476	1	67	118	81	6.27	6.41	2.09	2.18	3.66	1.7	65.9	22.8	2	1	1	1	3	2	1	3	7	5.74394	8	40.9712	86.5
1477	2	47	121	63	6.85	5.9	0.76	2	3.55	1.64	58.2	21.6	1	1	1	1	3	1	2	2	3	5.87448	6	39.6907	80.1
1478	2	44	112	74	5.44	5.49	1.37	1.47	3.52	1.6	56.1	21.9	1	1	1	1	3	1	2	1	2	6.67969	7	37.2549	79.6
1479	1	63	127	75	5.72	4.46	0.86	1.57	2.67	1.79	74	23.1	1	4	1	1	3	2	2	3	6	5.08723	7	42.973	82.8
1480	2	57	118	57	5.71	5.84	1.43	1.75	3.66	1.65	53.6	19.7	1	1	1	1	1	1	2	2	5	5.36272	6	38.6194	75
1481	2	47	116	73	5.15	4.34	0.94	1.6	2.51	1.71	63.3	21.6	1	1	1	2	3	1	2	2	3	6.22414	8	39.0205	85.3
1482	1	69	179	105	6.1	6.09	1.05	1.9	3.77	1.68	52.9	18.7	2	4	1	1	3	1	1	3	7	2.94076	4	45.7467	72.7
1483	1	70	149	77	6.23	4.32	1.94	1.14	2.53	1.72	60.2	20.4	2	1	1	1	1	1	1	3	8	3.92104	5	44.186	80.1
1484	2	54	125	73	6.05	6.3	1.66	1.83	3.93	1.49	51.7	23.3	1	1	1	1	2	2	1	2	4	7.25193	7	36.7505	76.2
1485	2	47	144	90	5.81	5.6	2.04	1.49	3.45	1.58	54.2	21.7	2	1	1	1	2	1	2	2	3	6.88992	7	36.7159	80
1486	1	64	118	61	5.85	4.98	0.94	1.31	3.35	1.65	59.5	21.8	1	1	1	1	1	1	1	3	6	5.14233	6	42.0168	78.9
1487	2	45	126	75	5.66	5.2	2.15	1.37	3.35	1.53	52.7	22.5	1	1	1	2	1	1	1	2	3	5.33983	5	41.1765	73.2
1488	1	53	136	82	5.92	4.57	1.54	1.59	2.48	1.7	62.7	21.7	1	1	1	1	3	2	2	2	4	4.35986	6	43.5407	77
1489	2	59	144	94	6.02	5.53	2.65	1.21	3.78	1.54	48	20.2	2	1	1	1	1	2	1	2	5	4.38523	4	41.875	70.3
1490	1	73	146	67	6.14	4.86	1.29	1.96	2.55	1.54	46.3	19.5	2	1	1	1	1	1	1	3	8	4.00573	4	42.3326	69.7
1491	2	72	163	80	6.82	4.16	1.71	1.7	2.01	1.59	56.7	22.4	2	1	1	1	1	1	1	3	8	7.75286	10	34.3915	84.2
1492	1	51	114	75	6.22	5.43	2.15	1.56	3.22	1.67	58.8	21.1	2	1	1	1	1	2	1	2	4	4.51791	5	43.1973	77.8
1493	2	61	145	88	6.59	5.29	2.9	1.45	3.26	1.62	57.2	21.8	2	1	1	1	1	1	1	3	6	4.99162	5	42.1329	79.7
1494	1	65	159	93	5.21	6.19	0.71	1.45	4.53	1.64	56.8	21.1	1	1	1	1	1	1	1	3	7	3.49494	3	46.1268	73.5
1495	1	67	116	73	14.23	8.8	1.61	1.56	6.13	1.58	49.1	19.7	1	1	1	1	1	1	1	3	7	3.24467	3	45.4175	71.2
1496	2	57	140	74	6.66	4.4	1.68	1.12	2.85	1.44	49	23.6	2	1	1	1	2	1	2	2	5	9.21103	10	32.0408	77.4
1497	2	54	128	84	7.08	3.68	1.17	0.97	2.43	1.61	60.4	23.3	2	1	1	1	1	1	2	2	4	6.59697	7	38.7417	80
1498	2	59	140	89	8.96	6.12	1.64	1.62	4.07	1.61	57.3	22.1	2	1	1	1	3	1	1	2	5	6.3655	7	38.0454	78.5
1499	2	57	138	85	5.3	3.3	0.6	1.86	1.33	1.66	57	20.7	1	1	1	2	1	2	1	2	5	5.04427	6	40.8772	80.4
1500	2	60	178	80	5.54	4.76	1.02	1.64	2.73	1.57	55.9	22.7	1	1	1	1	3	1	1	3	6	7.8705	10	34.5259	80.9
1501	2	55	159	61	5.18	4.13	1.26	1.59	2.2	1.65	60.6	22.3	1	1	1	1	1	1	1	2	5	7.56657	11	35.3135	86.4
1502	2	42	114	80	6.02	4.26	0.75	1.71	2.33	1.61	48.7	18.8	1	1	1	1	1	1	2	1	2	4.47514	5	40.4517	72.7
1503	2	51	132	83	5.93	4.04	1	1.51	2.17	1.58	55.2	22.1	1	1	1	1	1	1	1	2	4	7.01009	8	36.413	78.4
1504	1	55	160	81	5.81	7.47	2.01	1.48	5.16	1.67	66.4	23.8	2	3	1	1	1	1	2	2	5	6.59758	8	39.759	87.7
1505	1	54	112	64	11.8	5.66	0.95	1.69	3.59	1.69	60.1	21	1	4	2	1	1	1	1	2	4	4.0965	5	44.5923	78.4
1506	2	64	136	79	5.8	7.59	1.82	1.62	5.23	1.63	60	22.6	2	1	1	1	1	1	1	3	6	8.01686	12	34.5	91.5
1507	1	69	118	72	5.97	4.86	2.23	1.03	3.21	1.65	62.9	23.1	1	1	1	1	1	1	1	3	7	4.29752	5	44.5151	77.3
1508	1	63	161	78	6.21	5.94	1.17	1.47	4	1.67	64.5	23.1	2	2	1	1	1	1	1	3	6	5.05576	6	43.1008	79.3
1509	1	69	158	86	6.3	4.46	2.19	1.14	2.71	1.62	61.1	23.3	2	1	1	1	1	1	1	3	7	5.29645	6	41.8985	78.4
1510	1	52	106	69	7.06	4.71	1.82	1.52	2.76	1.69	65.4	22.9	2	1	1	1	1	2	1	2	4	6.09222	8	40.6728	91.1
1511	2	52	123	73	16.19	6.99	10.97	1.13	2.58	1.6	58.1	22.7	2	1	1	1	3	2	1	2	4	4.76562	5	43.2014	76.8
1512	2	65	129	83	5.98	3.62	1.51	1.03	2.18	1.53	50.5	21.6	1	1	1	1	3	1	1	3	7	7.13401	8	35.4455	78.4
1513	1	70	151	92	6.05	5.03	1.08	1.62	3.07	1.56	49	20.1	1	1	1	1	1	1	1	3	8	3.78041	4	44.2857	75.1
1514	1	64	125	62	6.06	5.49	2.27	1.2	3.49	1.74	61	20.1	1	4	1	1	3	1	1	3	6	4.09565	5	43.6066	79.9
1515	2	54	184	89	5.76	5.44	1.15	1.63	3.45	1.58	57.2	22.9	1	1	1	1	3	1	1	2	4	7.37061	9	36.5385	85.1
1516	1	56	126	78	5.72	3.95	1.17	1.49	2.18	1.7	68.1	23.6	1	4	1	2	3	1	1	2	5	6.12457	7	40.3818	82.3
1517	2	41	116	74	5.43	3.87	0.87	1.17	2.43	1.62	56.6	21.6	1	1	1	1	3	1	1	1	2	5.48697	6	40.8127	80
1518	1	59	105	76	6.87	3.85	0.85	1.4	2.25	1.57	48.6	19.7	1	4	1	1	1	1	2	2	5	2.71816	2	47.1193	73.1
1519	2	69	155	75	6.06	6.57	1.26	1.21	4.82	1.51	53	23.2	2	1	1	1	1	1	1	3	7	7.01724	7	36.7925	78.2
1520	2	46	120	82	5.67	4.77	2.65	1.05	3.01	1.64	59.6	22.2	2	1	1	1	1	1	2	2	3	5.31678	6	41.2752	78.2
1521	2	51	114	75	5.29	3.59	0.77	1.51	1.83	1.55	54	22.5	1	1	1	1	1	1	1	2	4	8.40791	11	32.963	79.6
1522	2	37	110	62	5.32	5.4	2.87	1.26	3.43	1.62	52.5	20	2	1	1	1	1	1	2	1	1	4.15333	5	42.8571	73.7
1523	2	47	136	86	5.89	3.35	1.02	0.94	2.06	1.52	52.5	22.7	2	1	1	1	1	1	2	2	3	6.57895	6	37.9048	75.4
1524	2	50	117	86	6.26	4.41	0.78	1.57	2.61	1.6	57.5	22.5	2	1	1	1	1	2	1	2	4	6.01562	6	39.8261	81.7
1525	1	68	185	133	6.72	4.03	1.52	1.31	2.32	1.73	71.7	23.9	2	1	1	1	1	1	1	3	7	6.41518	9	40.1674	92.4
1526	1	48	131	92	7.55	5.55	0.79	2.04	3.2	1.7	59.5	20.6	2	4	2	1	1	1	2	2	3	4.01384	5	44.3697	82.5
1527	1	71	154	106	6.43	7.18	1.73	1.31	5.18	1.66	60.7	22	2	1	1	1	1	1	1	3	8	5.26201	6	41.8451	82.5
1528	1	59	140	80	5.54	2.93	0.94	1.55	1.14	1.68	59.3	21	1	4	1	1	3	2	2	2	5	4.14541	6	43.5076	80.2
1529	2	68	146	80	5.28	4.59	0.57	2.68	1.71	1.49	51.2	23.1	1	1	1	1	3	2	1	3	7	8.33296	10	33.7891	81.5
1530	2	70	139	83	6.98	4.35	1.44	1.93	2.05	1.61	59.2	22.8	2	1	1	1	1	1	1	3	8	7.52286	10	35.9797	89.2
1531	1	68	187	97	5.52	3.75	0.88	1.12	2.37	1.68	66.7	23.6	1	4	1	1	1	1	2	3	7	3.43679	4	47.3763	77.9
1532	1	71	121	67	6.43	5.57	1.69	1.53	3.64	1.59	50.8	20.1	1	2	1	1	1	2	1	3	8	5.57731	6	38.3858	78.1
1533	1	63	117	73	5.82	4.05	1.37	1.4	2.24	1.74	64.4	21.3	1	1	1	1	1	2	1	3	6	5.11957	7	41.1491	83.4
1534	2	46	135	76	5.73	6.11	0.8	1.54	4.27	1.67	66	23.7	1	1	1	2	1	1	1	2	3	5.73703	6	41.9697	82.2
1535	2	53	129	71	5.51	3.52	0.74	1.71	1.72	1.52	54.2	23.5	1	1	1	1	1	1	1	2	4	6.40582	6	39.1144	75.1
1536	1	51	127	76	5.41	3.91	0.88	1.33	2.59	1.63	53.2	20	1	1	2	2	1	2	1	2	4	4.44127	6	41.7293	76.3
1537	2	48	149	97	5.52	4.12	1.92	1.14	2.6	1.65	60.4	22.2	2	1	1	1	2	1	1	2	3	5.21579	6	41.5563	77.3
1538	2	60	108	57	5.3	4.83	1.5	1.39	3.29	1.57	52.5	21.3	1	1	1	1	1	1	2	3	6	6.57227	7	36.5714	76
1539	2	61	124	79	5.48	5.1	1.04	1.5	3.56	1.63	61	23	1	1	1	1	1	2	1	3	6	8.31796	11	33.6066	80.5
1540	1	41	135	79	6.06	5.56	2.96	1.16	3.94	1.76	73.9	23.9	2	1	1	1	2	1	2	1	2	4.81018	6	45.0609	87.8
1541	2	54	130	79	4.98	4.25	1.49	1.61	2.44	1.55	49.9	20.8	1	1	1	1	3	1	1	2	4	4.9948	5	41.2826	74.8
1542	2	49	168	116	5.35	3.32	1.43	1.29	1.81	1.68	55.4	19.6	1	1	1	1	1	1	1	2	3	4.85402	6	40.4332	74.7
1543	2	63	138	80	5.15	4.51	1.51	1.76	2.21	1.44	44.2	21.3	1	1	1	1	1	1	1	3	6	6.79977	7	35.7466	77.7
1544	1	67	136	83	5.4	6.41	1.51	1.25	5.15	1.59	49.5	19.6	1	1	1	1	1	1	1	3	7	5.4982	6	37.9798	73.8
1545	2	64	147	95	3.03	5.71	1.35	1.6	3.9	1.57	55.4	22.5	1	1	1	1	1	2	1	3	6	7.8705	10	34.4765	81.8
1546	2	40	119	68	4.91	3.39	1.08	1.43	1.6	1.56	50.8	20.9	1	1	1	1	2	1	1	1	2	6.16371	6	37.5984	75.9
1547	2	65	114	68	4.67	6.91	1.69	1.59	4.47	1.46	49.2	23.1	1	1	1	1	1	1	1	3	7	8.5851	9	32.5203	69.6
1548	2	48	134	87	4.54	4.73	0.77	2.21	2.15	1.56	46.7	19.2	1	1	1	1	1	1	2	2	3	4.84878	5	39.4004	71.5
1549	1	40	109	77	4.46	4.53	1.22	1.43	2.52	1.67	63.5	22.8	1	4	1	1	1	1	2	1	2	4.08763	4	46.1417	81.6
1550	2	40	141	98	4.48	4.86	1.04	1.67	2.69	1.58	51.1	20.5	1	1	1	1	2	2	1	1	2	5.96859	6	37.7691	75.2
1551	1	57	122	78	5.25	4.38	1.04	1.46	2.31	1.66	53.7	19.5	1	1	1	1	2	1	2	2	5	2.1048	2	49.3482	71.5
1552	1	70	157	87	5.19	4.65	1.19	1.44	2.7	1.43	39.5	19.3	1	1	1	1	2	1	1	3	8	5.28143	5	36.7089	69
1553	1	64	159	76	10.18	4.22	0.72	1.26	2.67	1.67	57	20.5	2	4	1	1	1	1	1	3	6	2.50995	3	48.2456	75.3
1554	2	59	149	76	4.41	4.61	1.59	1.34	2.8	1.6	52.5	20.5	1	1	1	1	1	1	1	2	5	6.25	7	36.9524	79.1
1555	2	68	178	115	5.84	4.04	1.14	1.51	2.13	1.41	42.6	21.4	1	1	1	1	2	2	1	3	7	7.1928	7	34.0376	69.9
1556	2	48	122	69	5.85	4.63	0.63	1.78	2.48	1.66	56.4	20.5	1	1	1	1	1	1	1	2	3	6.42328	8	37.0567	84
1557	2	52	110	62	4.39	6.94	1.68	2.13	3.97	1.55	53.7	22.3	1	1	1	1	1	2	2	2	4	7.70031	9	34.6369	81
1558	1	60	130	70	7.42	4.06	1.77	1.4	1.93	1.57	50.1	20.3	2	1	1	1	1	2	2	3	6	3.77297	3	44.511	72.4
1559	2	52	133	72	5.23	4.63	0.67	1.93	2.36	1.59	54.9	21.7	1	1	1	1	1	1	1	2	4	6.5662	7	37.7049	82.4
1560	1	51	117	82	5.69	5.79	1.03	1.86	3.43	1.64	54.7	20.3	1	1	2	2	1	2	1	2	4	4.90779	6	40.7678	78.8
1561	1	54	121	63	5.13	3.91	1.22	1.48	2.03	1.65	50.4	18.5	1	4	1	1	1	1	2	2	4	2.20386	2	48.0159	72.2
1562	2	65	168	101	5.37	3.84	0.89	1.06	2.38	1.59	59.2	23.4	2	1	1	1	1	1	2	3	7	8.34619	11	34.1216	83.7
1563	2	38	141	78	5.1	3.86	1.05	1.56	1.9	1.68	64.4	22.8	1	1	1	1	2	1	2	1	1	7.5822	9	36.4907	85.6
1564	1	70	139	71	5.5	5.04	0.87	1.51	3.05	1.67	56.8	20.4	1	1	1	1	1	2	1	3	8	5.66532	7	38.9085	83
1565	2	50	158	106	5.59	4.38	1.6	1.3	2.51	1.74	59.4	19.6	1	1	1	1	3	1	1	2	4	4.72321	6	41.0774	78.2
1566	2	64	145	98	6.34	4.18	1.74	1.12	2.46	1.6	58.9	23	2	1	1	1	2	2	1	3	6	8.86719	12	32.4278	85.2
1567	1	68	113	75	5.33	5.02	1.06	1.47	3.05	1.61	49.8	19.2	1	4	1	1	2	1	2	3	7	3.93503	4	42.7711	71.2
1568	1	53	117	69	5.45	4.19	0.86	1.74	2.12	1.76	68.5	22.1	1	1	1	1	2	1	2	2	4	4.32593	6	44.6715	82.7
1569	2	59	144	86	4.85	3.79	1.8	0.92	2.37	1.6	60.2	23.5	2	1	1	1	1	1	1	2	5	7.77344	10	35.3821	86.4
1570	2	47	129	76	5.31	3.6	0.75	1.1	2.13	1.67	65.3	23.4	1	1	1	1	1	1	1	2	3	7.09957	8	38.1317	87.6
1571	2	66	127	77	5.95	4.77	0.91	1.85	2.48	1.62	50.1	19.1	1	1	1	1	1	1	1	3	7	5.37266	6	37.9242	75.8
1572	2	62	128	74	5.5	3.54	0.51	1.51	1.7	1.66	64.7	23.5	1	1	1	1	1	1	1	3	6	9.07243	13	32.4575	85.4
1573	2	54	190	107	5.3	3.84	0.72	1.57	1.99	1.63	63.3	23.8	1	1	1	1	1	1	1	2	4	8.61907	12	34.2812	90.9
1574	2	48	178	102	5.86	4.07	2.55	1.17	2.11	1.67	63.7	22.8	2	1	1	1	1	1	1	2	3	6.05974	7	39.8744	80.7
1575	1	45	118	81	5.06	4.11	1.77	1.07	2.45	1.66	57.2	20.7	1	1	1	1	1	1	2	2	3	4.46364	5	42.8322	74.4
1576	2	74	112	96	4.48	6.46	1.49	1.61	3.86	1.51	44.3	19.4	1	1	1	2	3	1	1	3	8	5.3945	6	37.4718	71.7
1577	2	59	157	94	5.49	4.79	1.47	1.33	2.8	1.63	58.6	22	1	1	1	1	1	1	2	2	5	6.58662	8	37.7133	83.2
1578	1	45	123	69	5.01	4.41	1.35	1.24	2.57	1.68	63.9	22.6	1	1	1	1	1	1	2	2	3	4.60601	5	44.4444	83
1579	1	49	140	82	5.27	4.19	1.13	1.32	2.25	1.72	69.1	23.4	1	1	1	1	1	1	1	2	3	4.69849	6	44.8625	86.6
1580	2	49	134	78	4.86	5.19	1.17	1.42	3.08	1.59	47.8	18.9	1	1	1	1	2	1	1	2	3	5.1422	6	38.4937	75.4
1581	2	44	141	88	4.9	4.17	1	1.6	2.12	1.56	48.4	19.9	1	1	1	1	1	1	2	1	2	4.72551	5	41.1157	77.7
1582	2	53	150	93	10.79	4.48	3.3	0.96	2.42	1.62	57.5	21.9	2	1	1	1	1	1	1	2	4	5.63938	6	40.5217	81.9
1583	1	70	143	86	5.67	5.17	1.79	1.38	2.92	1.74	56.5	18.6	2	1	1	1	2	1	1	3	8	3.43506	4	44.6018	74.1
1584	1	55	141	86	5.5	3.53	0.98	1.35	1.73	1.74	58.2	19.2	1	1	1	1	3	1	1	2	5	3.60021	5	44.5017	77.2
1585	2	48	153	132	5.5	5.49	2	1.34	3.22	1.67	66.3	23.8	2	1	1	1	1	1	2	2	3	7.56571	9	37.4057	90.7
1586	2	47	140	80	4.92	4.87	2.79	1.53	2.35	1.65	57.1	21	2	1	1	1	1	1	1	2	3	6.46465	8	36.9527	83.5
1587	1	63	129	74	5.17	4.48	0.71	2.09	1.89	1.77	74	23.6	1	1	1	1	1	1	1	3	6	4.40486	6	45.2703	88.2
1588	2	62	168	105	4.65	5.36	1.66	1.57	2.87	1.61	59.4	22.9	1	1	1	1	1	1	1	3	6	8.10154	10	34.3434	82.7
1589	2	43	119	69	5.29	4.54	0.84	1.88	2.16	1.55	54.4	22.6	1	1	1	2	3	1	2	1	2	4.8283	4	42.6471	72.7
1590	2	57	123	67	5.17	3.99	1.13	1.46	1.85	1.64	52.3	19.4	1	1	1	1	1	1	1	2	5	4.72189	6	40.9178	79.8
1591	1	63	149	81	5.23	4.48	1.41	1.2	2.65	1.65	60.4	22.2	1	1	1	1	1	1	1	3	6	4.07713	4	45.3642	77.7
1592	1	48	148	76	5.13	5.65	5.44	1.05	2.84	1.69	62.5	21.9	2	4	1	1	3	2	1	2	3	4.44662	5	44	81.7
1593	2	74	142	66	5.71	5.4	1.17	2.26	2.47	1.45	49	23.3	1	1	1	1	1	1	1	3	8	8.37099	9	33.8776	78.6
1594	1	69	141	85	5.83	5.89	4.99	1.15	2.94	1.7	64.5	22.3	2	1	1	1	1	1	1	3	7	4.25606	5	44.9612	79.4
1595	1	59	134	86	5.78	4.34	1.06	1.29	2.55	1.68	53.3	18.9	1	1	1	1	3	1	1	2	5	3.64938	4	44.2777	77.8
1596	1	67	160	85	6.11	5.37	1.24	1.05	3.67	1.63	61	23	2	4	1	1	1	2	1	3	7	5.15639	6	42.7869	82.5
1597	2	62	122	77	7.22	4.65	1.66	1.13	2.71	1.47	44.4	20.5	2	1	1	1	2	1	1	3	6	7.31177	8	33.7838	75
1598	2	59	104	74	4.94	3.64	0.52	1.72	1.62	1.6	49.6	19.4	1	1	1	1	1	2	2	2	5	4.14062	4	42.3387	70.9
1599	1	72	134	88	5.44	3.97	1.73	0.98	2.4	1.63	52.6	19.8	2	1	1	1	1	1	1	3	8	5.04347	6	40.1141	78.1
1600	1	68	122	65	6.24	5.56	3.24	1.31	2.72	1.63	52.8	19.9	2	1	1	1	2	1	1	3	7	3.38741	4	44.8864	69.7
1601	2	56	162	100	4.75	4.03	1.08	1.86	1.68	1.62	62.2	23.7	1	1	1	1	1	1	1	2	5	8.80201	13	33.4405	90.2
1602	1	67	157	85	5.18	4.04	1.69	0.85	2.43	1.7	59.8	20.7	2	1	1	1	1	1	1	3	7	4.70588	5	42.4749	79.9
1603	2	54	108	70	8.06	4.71	1.57	1.2	2.93	1.57	58.9	23.9	2	1	1	1	1	1	1	2	4	8.51962	10	34.635	86
1604	2	35	119	72	4.99	4.53	1.13	1.17	2.68	1.67	57	20.4	1	1	1	1	2	2	2	1	1	5.80874	7	38.9474	83.1
1605	1	74	149	86	5.67	4.08	0.72	1.56	2.02	1.69	59.4	20.8	1	1	1	1	1	1	2	3	8	5.07685	7	41.0774	83.2
1606	1	42	130	93	5.16	5.65	1.51	1.12	3.62	1.67	59.4	21.3	1	1	1	1	2	1	2	1	2	4.98404	5	42.9293	82.3
1607	1	72	167	81	6.5	4.14	2.43	1.02	2.27	1.71	58.3	19.9	2	1	1	1	1	1	2	3	8	7.1475	12	34.1338	88.9
1608	2	36	108	62	4.68	4.99	1.06	1.72	2.61	1.63	54.8	20.6	1	1	1	1	1	1	2	1	1	7.07592	9	35.219	81.2
1609	1	58	147	87	4.93	4.89	1.33	1.13	3.13	1.61	61.4	23.7	1	1	1	1	1	1	1	2	5	7.63859	9	36.8078	87
1610	1	46	116	70	5.27	3.69	0.9	1.09	2.2	1.66	63	22.9	1	1	1	1	1	1	2	2	3	5.62491	6	42.0635	83.6
1611	2	43	146	83	5.08	3.86	0.89	1.05	2.4	1.62	51.4	19.6	2	1	1	1	1	1	1	1	2	5.41076	6	39.1051	81.1
1612	2	74	179	90	5.5	6.24	2.67	1.27	4.03	1.57	58.9	23.9	2	1	1	1	3	2	1	3	8	9.04702	12	33.107	90.1
1613	2	57	121	76	5.17	4.15	0.73	1.54	2.26	1.57	56.9	23.1	1	1	1	1	3	1	1	2	5	7.22139	8	37.0826	84.4
1614	2	48	116	60	5.05	5.56	1.07	1.93	3.01	1.65	59.3	21.8	1	1	1	1	2	1	1	2	3	6.42792	8	37.9427	82.6
1615	1	68	132	67	5.95	5.35	0.92	1.88	3.07	1.7	67.2	23.3	1	1	1	1	1	1	2	3	7	4.77509	6	44.0476	79.7
1616	1	73	126	62	5.95	6.33	1.48	2.36	3.22	1.74	70.2	23.2	1	1	1	1	3	1	1	3	8	6.11045	8	40.4558	88.9
1617	1	50	135	81	6.15	5.81	1.71	1.5	3.52	1.64	63.7	23.7	2	1	1	1	1	1	1	2	4	4.87061	5	44.427	82.6
1618	1	51	133	83	6.04	4.95	0.6	1.58	2.98	1.59	59.8	23.7	1	1	1	1	2	1	1	2	4	5.1422	5	42.9766	79
1619	2	72	161	91	5.05	4.11	1.1	1.41	2.28	1.52	48.6	21	1	1	1	1	3	1	1	3	8	5.62673	6	38.0658	68.5
1620	2	37	124	92	4.02	4.43	0.47	1.99	2.2	1.72	66.9	22.6	1	1	1	2	1	1	1	1	1	6.72661	8	38.2661	87.6
1621	2	63	151	85	7.23	6.77	2.17	1.41	4.67	1.61	59.3	22.9	2	1	1	1	1	1	1	3	6	8.44875	12	33.8954	89.6
1622	2	53	151	87	6.06	4.85	2.19	1.36	2.94	1.6	57.6	22.5	2	1	1	1	2	1	1	2	4	7.61719	10	35.4167	86.6
1623	2	50	125	78	5.46	5.23	0.89	1.89	3.33	1.5	45.4	20.2	1	1	1	1	1	1	1	2	4	5.46667	5	38.5463	71.4
1624	2	56	115	85	4.89	5.51	2.26	1	4.14	1.58	55	22	2	1	1	1	1	1	1	2	5	7.5709	9	34.9091	77.8
1625	1	56	113	80	5.87	4.2	0.85	1.34	2.45	1.76	70.2	22.7	1	4	1	1	1	1	2	2	5	4.22908	5	45.2991	81.6
1626	1	74	153	92	4.82	4.55	1.1	0.82	3.14	1.64	56.3	20.9	2	4	1	1	1	1	1	3	8	5.20523	6	40.1421	75.5
1627	1	53	140	92	5.44	4.44	0.77	1.15	2.89	1.7	58	20.1	1	1	1	1	3	1	2	2	4	3.73702	4	44.6552	73.8
1628	2	60	128	83	4.98	4.44	0.6	1.87	2.2	1.57	52.5	21.3	1	4	1	1	1	1	2	3	6	3.36728	3	46.2857	70.8
1629	2	52	140	87	4.45	3.61	1.25	1.44	1.75	1.5	49.8	22.1	1	1	1	1	1	1	1	2	4	7.42222	8	35.1406	78.3
1630	2	55	147	79	5.77	4.39	1.21	2	1.98	1.55	53.6	22.3	1	1	1	1	3	1	2	2	5	8.0333	10	33.5821	80.3
1631	2	46	146	102	5.58	4.04	0.88	1.62	2.07	1.57	55.5	22.5	1	1	1	1	1	1	1	2	3	6.49114	6	38.5586	80.7
1632	2	60	116	75	5.5	3.99	0.68	1.8	1.86	1.52	48.2	20.9	1	1	1	1	1	1	1	3	6	5.23719	5	39.834	71.7
1633	2	57	148	84	4.93	4.48	1.72	0.93	2.9	1.62	56.4	21.5	2	1	1	1	3	1	2	2	5	7.27785	9	35.2837	82.7
1634	2	67	174	101	4.52	2.75	1.62	0.97	1.36	1.61	61.6	23.8	2	1	1	1	1	1	2	3	7	8.60306	12	33.9286	91.7
1635	1	59	132	74	4.87	3.29	0.8	1.24	1.76	1.6	56.2	22	1	4	2	1	1	1	1	2	5	5.9375	6	39.5018	81.1
1636	1	66	138	72	7.25	3.43	2.08	0.9	1.88	1.69	56.7	19.9	2	4	1	1	1	1	1	3	7	3.22118	4	45.5026	73
1637	1	63	134	75	12.52	5.42	1.09	1.6	3.34	1.6	58.4	22.8	2	1	1	1	1	1	2	3	6	4.375	4	45.0342	82.7
1638	2	41	118	78	5.82	3.36	1.78	0.83	1.96	1.56	46.3	19	2	1	1	1	1	1	2	1	2	4.23241	4	42.1166	74.9
1639	2	46	103	62	4.67	4.31	0.88	1.62	2.41	1.55	45.5	19	1	1	1	1	1	1	1	2	3	4.9948	5	38.6813	73
1640	1	65	131	86	10.64	3.8	1.5	1.16	2.26	1.78	60.3	19	2	1	1	1	3	1	1	3	7	2.46181	3	47.7612	73.1
1641	1	63	155	101	5.37	4.75	0.99	1.87	2.47	1.7	57.6	19.9	1	1	1	1	3	1	1	3	6	3.14879	4	46.1806	75.7
1642	2	39	116	69	10.75	3.28	1.47	1.12	1.76	1.62	58.8	22.4	2	1	1	1	1	1	2	1	1	7.7351	9	34.8639	78.9
1643	2	53	133	86	5.52	4.61	1.94	1.23	2.51	1.64	61.5	22.9	2	1	1	1	1	1	2	2	4	5.35396	5	42.439	80.5
1644	1	69	158	87	5.82	3.66	0.92	1.2	2.14	1.75	57.4	18.7	1	4	2	1	3	1	2	3	7	3.6898	5	43.554	77
1645	2	68	156	90	5.53	4.52	1.5	1.18	2.81	1.59	60.5	23.9	2	1	1	1	1	2	1	3	7	7.00131	7	38.5124	83.6
1646	1	74	180	100	8.96	5.73	6.25	1.15	2.65	1.66	63.9	23.2	2	1	1	1	3	1	2	3	8	7.00392	8	38.0282	86.1
1647	1	53	119	62	5.56	5.11	0.9	1.49	3.15	1.69	63.8	22.3	1	4	1	1	1	1	2	2	4	4.16652	5	44.9843	83.7
1648	2	53	154	75	5.71	5.33	1.22	1.79	3.04	1.58	54.9	22	1	1	1	1	3	1	2	2	4	6.00865	6	39.3443	77.7
1649	1	56	148	85	5.26	5.15	0.94	1.77	2.93	1.64	62.2	23.1	1	4	1	1	3	1	2	2	5	6.35782	8	39.8714	90.2
1650	2	53	134	70	6.29	4.86	2.99	0.9	3.05	1.63	59.8	22.5	2	1	1	1	1	1	1	2	4	8.50615	12	33.4448	89
1651	2	65	123	84	9.56	5.42	1.07	1.66	3.31	1.62	57.5	21.9	1	1	1	1	1	1	1	3	7	7.08733	9	35.6522	80.1
1652	1	36	118	81	5.45	3.81	1.56	1.58	1.8	1.79	74.6	23.3	1	4	1	1	1	1	2	1	1	5.64901	8	42.2252	90.7
1653	2	64	180	96	9.74	5.1	7.05	0.88	2.49	1.56	53.2	21.9	2	1	1	1	3	2	1	3	6	6.90335	8	36.4662	81.3
1654	1	62	190	123	4.95	5.68	1.46	1.33	3.56	1.57	59	23.9	1	2	1	1	1	1	1	3	6	5.80145	6	41.8644	82.4
1655	2	65	126	80	4.77	5.62	5.83	0.97	3.04	1.61	61.2	23.6	2	1	1	1	3	2	1	3	7	7.71575	9	36.4379	86.3
1656	1	51	120	78	5.52	4.26	1.8	1.11	2.62	1.62	62.2	23.7	1	4	1	1	1	1	2	2	4	6.66819	7	39.5498	85.3
1657	1	57	157	101	4.93	4.78	1.12	1.47	2.83	1.64	64.2	23.9	1	1	1	1	1	1	2	2	5	7.65913	9	37.5389	89.8
1658	2	49	119	83	4.86	6.2	1.27	1.11	4.35	1.67	65.5	23.5	1	1	1	1	1	1	1	2	3	6.63344	8	39.542	88.5
1659	1	40	127	80	6.14	4.9	0.85	1.29	3.17	1.64	57.8	21.5	1	1	1	1	1	1	2	1	2	4.31291	4	44.8097	82.5
1660	2	66	146	76	19.75	4.45	0.69	1.53	2.58	1.57	57.3	23.2	2	1	1	1	3	1	1	3	7	6.24772	7	39.4415	79.9
1661	2	64	150	89	6.94	4.08	1.6	1.24	2.21	1.68	58	20.6	2	1	1	1	1	1	1	3	6	5.98781	7	37.7586	78.4
1662	2	70	181	89	5.06	3.42	1.94	0.87	1.96	1.49	51.6	23.3	2	1	1	1	3	2	1	3	8	9.45903	13	30.6202	83
1663	1	62	187	109	20.21	4.98	0.79	1.6	3.02	1.68	66.5	23.6	2	4	1	1	1	1	2	3	6	6.80272	8	38.9474	88.7
1664	1	56	126	80	7.3	3.73	1.12	1.08	2.25	1.77	64.6	20.6	1	4	1	1	2	1	2	2	5	2.9685	3	47.8328	77
1665	1	68	147	88	10.87	7.6	6.86	0.98	4.65	1.63	58.7	22.1	2	4	1	1	1	1	1	3	7	5.30694	6	41.3969	79.9
1666	2	60	163	82	4.73	3.27	0.67	1.56	1.45	1.53	50.6	21.6	1	1	1	1	1	2	1	3	6	7.68935	9	33.5968	75.4
1667	1	49	108	71	5.25	4.23	0.63	1.58	2.37	1.61	53.4	20.6	1	1	1	1	1	1	2	2	3	4.8995	5	41.7603	76
1668	1	57	115	83	5.24	5.09	1.25	1.66	3	1.69	56	19.6	1	4	2	1	1	1	1	2	5	3.0111	3	46.7857	75.1
1669	2	53	173	97	6.14	4.45	2.97	0.82	2.79	1.56	53.5	22	2	1	1	1	1	1	1	2	4	7.1499	8	35.8879	80.5
1670	2	58	155	84	4.92	4.73	1.39	1.23	2.81	1.56	56.1	23.1	2	1	1	1	2	1	2	2	5	8.01282	10	35.1159	85.8
1671	1	65	156	89	5.26	4.26	1.32	1.21	2.56	1.62	52.9	20.2	1	1	1	1	3	1	1	3	7	4.99162	5	40.6427	76.6
1672	1	68	155	90	4.44	5.2	0.73	1.34	3.42	1.65	60.5	22.2	1	4	1	2	3	1	1	3	7	4.18733	5	44.6281	76.1
1673	2	51	147	87	5.72	4.55	1.51	1.15	2.77	1.53	52.4	22.4	2	1	1	1	1	2	1	2	4	7.21945	7	36.0687	76.7
1674	2	63	149	84	4.84	5.82	1.25	1.45	3.67	1.57	47.7	19.4	1	1	1	1	1	1	1	3	6	6.57227	9	34.1719	80
1675	2	64	170	91	6.86	3.89	2.07	0.84	2.37	1.62	49.5	18.8	2	1	1	1	1	1	1	3	6	3.12452	4	44.8485	72.7
1676	1	67	139	86	5.39	4.2	3.19	1.38	2.1	1.71	56.1	19.2	2	1	1	1	1	1	1	3	7	4.7536	7	40.4635	81.5
1677	1	57	133	90	6.39	4.33	1.41	1.36	2.39	1.68	56.5	20	2	1	1	1	1	1	2	2	5	3.86196	5	43.8938	74.4
1678	1	61	154	90	6.49	3.09	0.5	1.29	1.56	1.69	64.4	22.6	2	4	1	1	2	1	2	3	6	5.70708	7	41.1491	85.2
1679	2	57	124	95	5.45	3.93	0.75	1.45	2.05	1.63	58.8	22.1	1	1	1	1	1	2	1	2	5	6.47371	7	38.4354	84.6
1680	2	57	159	93	5.45	4.01	1.23	1.26	2.29	1.66	62.4	22.7	2	1	1	1	2	2	1	2	5	7.25795	10	35.8974	85.3
1681	1	73	162	103	5.94	5.6	2.11	1.35	3.37	1.7	64.8	22.4	2	1	1	1	1	1	2	3	8	5.22491	7	41.6667	83.8
1682	1	67	142	65	6.04	4.38	1.09	1.39	2.58	1.65	65	23.9	1	1	1	1	3	1	1	3	7	7.16253	8	38.1538	86.7
1683	1	73	160	88	5.39	4.07	1.52	1.21	2.28	1.62	60.8	23.2	1	1	1	1	1	2	1	3	8	7.88752	10	35.3618	87.7
1684	2	52	162	93	20.29	4.78	1.59	1.25	2.89	1.53	53	22.7	2	1	1	1	1	1	1	2	4	7.13401	7	36.7925	81.5
1685	1	57	140	90	5.4	4.04	2.06	1.91	1.52	1.64	54.1	20.1	2	4	1	1	1	1	2	2	5	4.53599	5	42.329	77
1686	2	42	142	87	4.97	7.76	18.02	1.37	2.82	1.65	59.5	21.9	2	1	1	1	3	2	1	1	2	6.06061	7	39.1597	83.5
1687	1	68	176	100	7.3	3.89	1.14	1.09	2.37	1.66	61.5	22.3	2	4	1	1	1	1	1	3	7	2.72173	3	47.9675	72.1
1688	2	65	168	81	8.26	3.53	2.63	1.08	1.71	1.62	60.3	23	2	1	1	1	1	1	1	3	7	7.62079	10	35.6551	85.1
1689	1	70	130	70	6.05	5.09	1.09	1.62	2.95	1.72	61.6	20.8	1	4	1	1	3	1	1	3	8	3.3464	4	46.1039	78.4
1690	1	64	152	76	5.73	4.71	1.55	1.13	2.78	1.68	65	23	1	1	1	1	1	1	2	3	6	6.83815	8	38.4615	88.4
1691	1	66	124	71	5.77	5.99	1.13	1.99	3.41	1.68	64.4	22.8	1	4	1	1	3	1	1	3	7	4.53515	5	44.5652	78.7
1692	1	64	169	104	7.03	6.42	1.75	1.61	4	1.75	62	20.3	2	1	2	2	2	2	1	3	6	3.55918	5	45	77.5
1693	2	55	190	100	4.77	4.17	0.94	1.36	2.31	1.45	49.4	23.5	1	1	1	1	1	2	1	2	5	7.51486	8	35.83	79.3
1694	2	48	117	80	5.93	6.11	1.61	1.16	4.04	1.54	47	19.8	1	1	1	1	1	1	2	2	3	4.30089	4	41.9149	69.9
1695	1	45	151	99	6.64	3.4	0.35	1.39	1.82	1.61	60.2	23.2	2	1	1	1	1	1	2	2	3	6.7127	7	38.8704	84.6
1696	2	57	181	133	5.44	4.33	0.85	1.36	2.67	1.57	54.6	22.2	1	1	1	1	1	1	1	2	5	6.12601	6	38.8278	76.8
1697	1	69	156	83	5.16	4.43	0.9	1.31	2.79	1.66	63.6	23.1	1	1	2	1	3	1	2	3	7	6.45957	8	38.9937	84.8
1698	2	74	158	86	5.32	4.6	0.81	1.74	2.51	1.55	54.2	22.6	1	1	1	1	1	2	1	3	8	8.99063	13	31.3653	85.9
1699	2	70	137	92	6.2	5.93	1.63	1.36	4.39	1.5	51.8	23	2	1	1	1	1	1	1	3	8	8.57778	11	33.0116	83.1
1700	1	51	116	75	5.2	4.51	0.72	1.36	2.74	1.61	60.4	23.3	1	1	1	1	1	1	1	2	4	4.3594	4	44.702	71.3
1701	1	68	133	86	5.14	4.03	2.21	0.96	2.22	1.72	66	22.3	2	1	1	1	2	1	1	3	7	5.13791	7	41.9697	83.3
1702	1	38	78	33	4.99	3.55	0.45	1.58	1.7	1.75	65	21.2	1	1	1	1	1	1	1	1	1	3.00408	3	48.1538	79.3
1703	1	43	128	72	5.43	4.38	1.61	1.18	2.5	1.76	68.9	22.2	1	4	1	1	1	1	1	1	2	4.29365	6	44.8476	83.2
1704	2	74	177	88	5.45	5.36	1.38	1.35	3.13	1.48	48.5	22.1	1	1	1	1	3	2	1	3	8	7.12199	7	35.6701	79.2
1705	2	49	150	65	5.41	5.02	1.37	1.61	2.77	1.66	54.5	19.8	1	1	1	1	1	1	1	2	3	4.31848	5	42.3853	76.7
1706	1	62	137	70	5.82	4.48	3.62	0.91	2.17	1.66	65.9	23.9	2	4	1	1	1	2	1	3	6	8.27406	12	35.3566	91.7
1707	2	53	133	79	5.21	4.78	1.25	1.84	2.23	1.5	53.2	23.7	1	1	1	1	1	1	1	2	4	6.44444	5	40.0376	81.3
1708	1	69	143	73	5.44	5.8	1.29	1.27	3.78	1.72	69.7	23.6	1	1	1	1	3	1	2	3	7	6.25338	8	40.6026	92.1
1709	1	67	142	90	5.91	5.67	0.97	1.69	3.33	1.66	54.9	19.9	1	1	1	1	3	1	1	3	7	4.06445	5	43.1694	74.5
1710	1	54	128	54	5.77	6.66	1.96	1.15	4.29	1.67	54.8	19.6	2	1	1	1	1	1	1	2	4	3.0478	3	46.3504	74.7
1711	2	62	160	99	5.85	4.35	1.41	1.56	2.22	1.65	62.2	22.9	1	1	1	1	2	1	1	3	6	6.1708	8	39.3891	86.2
1712	1	71	123	73	5.41	4.88	5.06	1.1	2.17	1.68	55.4	19.6	2	1	1	1	1	1	1	3	8	3.64938	5	43.6823	74.9
1713	2	65	179	79	5.15	4.3	1.08	1.98	1.87	1.58	50.4	20.2	1	1	1	1	3	2	1	3	7	6.00865	7	37.1032	77.4
1714	2	65	136	88	5.51	5.27	1.56	1.38	3.12	1.55	55.9	23.3	1	1	1	1	1	2	1	3	7	8.19979	10	34.5259	85.5
1715	1	67	136	72	5.16	4.94	1.05	1.45	2.87	1.64	61.1	22.7	1	4	1	1	1	1	1	3	7	3.68084	4	46.1538	72.3
1716	1	48	138	86	5.41	4.89	1.76	1.16	2.83	1.66	56.4	20.5	2	1	1	1	1	2	1	2	3	3.73784	4	45.0355	76.7
1717	1	65	83	66	5.11	5.3	1.63	1.05	3.34	1.65	55.1	20.2	1	1	1	1	1	1	1	3	7	3.19559	5	43.7387	67.1
1718	1	44	153	98	5.24	3.95	0.76	1.5	2.08	1.74	70.4	23.2	1	4	1	1	1	1	1	1	2	6.01136	8	41.1932	88.6
1719	2	57	129	74	5.91	5.23	1.59	1.57	2.92	1.63	61.2	23	1	1	1	1	1	1	1	2	5	8.01686	10	35.4575	89.4
1720	1	58	122	79	5.31	5.02	1.83	1.18	3.04	1.67	66.2	23.7	1	4	1	1	1	1	2	2	5	6.23902	8	40.7855	90.7
1721	1	66	185	89	5.49	4.41	1.55	1.2	2.61	1.73	70.9	23.7	1	1	1	1	1	1	2	3	7	6.01423	8	41.1848	88.5
1722	2	70	165	99	6.17	3.36	3.96	0.92	1.28	1.57	54.3	22	2	1	1	1	1	1	1	3	8	7.95164	11	34.07	87.3
1723	2	68	138	74	5.26	5.56	1.23	1.61	3.21	1.56	53.8	22.1	1	1	1	1	1	1	1	3	7	7.47863	9	34.9442	77
1724	2	70	192	122	5.38	4.18	0.67	1.58	2.23	1.5	52.5	23.4	1	1	1	1	1	1	1	3	8	7.42222	8	35.8095	80.4
1725	2	50	152	90	6.07	3.41	1.56	1.5	1.21	1.62	61.8	23.5	1	1	1	1	1	2	1	2	4	6.7825	7	38.835	82.3
1726	2	52	139	88	7.08	6.01	1.19	1.81	3.57	1.71	64.6	22.1	2	1	1	2	1	1	1	2	4	5.40337	7	41.0217	79.8
1727	1	50	126	87	5.11	5.31	0.67	1.82	2.98	1.71	69.2	23.7	1	1	1	1	1	2	1	2	4	5.33497	6	43.4971	85.6
1728	2	50	131	94	5.17	3.64	1.25	1.13	2.03	1.62	56.5	21.5	2	1	1	1	3	2	1	2	4	7.46837	10	34.8673	82.6
1729	1	64	112	59	5.52	3.19	1.22	1.08	1.67	1.6	54.2	21.2	1	1	1	1	1	1	1	3	6	5.23438	6	40.9594	80.6
1730	2	63	143	106	5.31	2.63	1.05	0.97	1.32	1.52	53.8	23.3	2	1	1	1	2	1	1	3	6	9.4356	11	31.2268	78.9
1731	2	50	134	91	5.31	4.06	1.23	1.05	2.5	1.54	53.5	22.5	2	1	1	1	1	2	1	2	4	7.46332	8	36.0748	81.3
1732	1	45	132	89	5.18	7.01	3.33	1.48	3.81	1.73	66.5	22.2	2	1	1	1	3	2	1	2	3	4.0429	5	45.5639	83
1733	1	55	169	102	5.46	3.74	0.78	1.39	2.05	1.63	54.1	20.4	2	1	1	1	1	1	1	2	5	4.85528	5	41.5896	77.4
1734	2	45	100	70	8.6	6.08	1.33	1.22	4.15	1.56	55.7	22.9	2	1	1	1	1	1	1	2	3	8.17719	11	34.2908	87.7
1735	2	45	116	74	5.58	3.49	1.75	1.41	1.56	1.48	49.1	22.4	1	1	1	1	1	2	1	2	3	7.39591	7	35.4379	76.7
1736	2	43	140	90	5.32	3.98	2.08	0.84	2.34	1.61	61.2	23.6	2	1	1	1	1	1	2	1	2	6.1726	7	40.3595	84.2
1737	2	60	149	88	6.05	4.65	3.03	1.17	2.51	1.64	62.1	23.1	2	1	1	1	3	1	1	3	6	8.17965	11	34.2995	86.2
1738	2	66	159	93	15.95	4.8	2.56	1.38	2.61	1.57	57.5	23.3	2	1	1	1	1	1	2	3	7	9.45272	13	31.3043	87.3
1739	1	55	111	69	5.85	5.05	1.33	1.17	3.09	1.8	64.4	19.9	1	1	1	1	1	1	1	2	5	3.67284	5	45.0311	79.4
1740	2	53	165	99	5.73	4.02	1.4	1.02	2.42	1.59	54.4	21.5	2	1	1	2	1	2	2	2	4	6.05198	6	39.1544	81.5
1741	1	68	129	72	5.9	4.4	3.21	1.1	2.43	1.58	55	22	1	1	1	2	1	1	1	3	7	4.28617	5	43.8182	73.9
1742	1	64	122	82	4.98	3.56	0.74	1.18	2.03	1.72	64.6	21.8	1	1	1	1	2	1	2	3	6	5.27312	6	41.9505	84.7
1743	1	51	147	99	5.84	6.13	3.38	1.09	3.59	1.72	63.6	21.5	2	1	1	1	1	1	1	2	4	3.3464	4	47.0126	78.2
1744	1	43	121	80	6.06	6.17	1.98	1.11	4.04	1.72	65.3	22.1	1	1	1	1	1	2	2	1	2	2.97458	3	49.0046	79.3
1745	1	66	122	66	6.22	3.91	2.16	1.03	2.23	1.7	67.8	23.5	2	1	1	2	3	1	2	3	7	6.36678	8	39.9705	87.8
1746	2	44	124	77	5.61	5.72	1.29	1.15	3.92	1.7	64.6	22.3	1	1	1	1	1	1	1	1	2	6.05536	7	40.0929	83.3
1747	2	62	163	79	6.02	4.51	0.86	1.79	2.31	1.5	49.1	21.8	1	1	1	1	1	1	1	3	6	6.57778	6	37.2709	77.6
1748	1	62	162	91	5.63	4.22	1.05	1.25	2.42	1.7	65.2	22.6	1	1	1	1	1	1	1	3	6	5.0519	6	42.7914	85
1749	1	69	144	91	6.05	4.38	0.56	1.6	2.38	1.77	72.9	23.3	1	1	1	1	1	1	1	3	7	6.22427	9	40.192	89.4
1750	1	60	131	73	5.52	6.83	1.81	1.26	4.44	1.66	59.2	21.5	2	1	1	1	1	2	2	3	6	5.73378	7	40.0338	82.3
1751	2	61	138	73	5.02	5.22	0.93	1.76	3.07	1.53	48	20.5	1	1	1	1	3	1	1	3	6	4.40002	4	41.6667	69.4
1752	1	53	180	106	5.08	5.85	1.57	1.27	3.58	1.71	65.3	22.3	1	1	1	1	1	1	1	2	4	4.13803	5	45.3292	80.2
1753	2	58	129	87	5.9	5.2	0.7	2.02	2.69	1.59	55.2	21.8	1	1	1	1	1	2	1	2	5	7.19908	8	36.2319	81.8
1754	2	54	159	93	6.18	4.93	1.76	1.05	3.21	1.55	53.7	22.4	2	1	1	1	1	2	1	2	4	6.40999	7	38.3613	80.9
1755	2	36	118	75	6.64	5.08	1.7	1.38	3.1	1.66	53.5	19.4	2	1	1	1	1	1	1	1	1	4.53622	5	41.6822	76.3
1756	1	50	126	76	4.99	4.63	1.49	1.17	2.77	1.55	56.6	23.5	1	1	1	1	3	2	1	2	4	6.40999	6	39.2226	80
1757	2	47	126	79	10.41	5.31	3.27	0.98	3.22	1.52	50.3	21.8	2	1	1	1	1	2	1	2	3	6.14612	6	38.5686	78.6
1758	2	69	144	90	5.49	4.03	1.03	1.36	2.33	1.59	56.3	22.3	1	1	1	1	3	2	2	3	7	6.60575	7	37.4778	80.6
1759	2	71	169	90	5.26	6.49	1.61	2.04	3.63	1.63	55.6	20.9	1	1	1	1	1	2	1	3	8	6.02206	7	37.7698	79.8
1760	2	42	125	83	5.13	4.07	1.59	1.57	2	1.59	57.4	22.7	1	1	1	1	2	1	2	1	2	7.08042	8	37.2822	81.6
1761	2	53	120	75	7.26	4.49	1.6	1.06	2.75	1.63	53.6	20.2	2	1	1	1	3	1	2	2	4	5.38221	6	39.7388	78.2
1762	1	65	162	96	6.28	6.19	2.26	1.12	4.02	1.68	66.7	23.6	2	1	1	1	1	1	1	3	7	6.69643	8	39.4303	89.4
1763	2	66	133	94	5.62	4.65	0.63	1.61	2.76	1.54	51.4	21.7	1	1	1	1	1	2	1	3	7	6.66217	7	36.7704	78.4
1764	2	65	141	73	5.9	4.85	1.39	1.19	3.02	1.51	52.6	23.1	2	1	1	1	1	1	1	3	7	8.77155	11	32.5095	81.5
1765	1	66	144	76	5.39	4.8	1.07	1.56	2.73	1.65	59.6	21.9	1	1	1	1	1	1	1	3	7	4.92195	6	42.4497	83.3
1766	2	71	113	69	5.48	4.74	1.23	1.55	2.51	1.55	51	21.2	1	1	1	1	1	1	1	3	8	7.11759	8	34.902	77.3
1767	1	62	142	78	5.85	4.46	1.26	1.35	2.65	1.66	65.7	23.8	1	1	1	1	1	1	3	3	6	6.31441	7	40.4871	87.2
1768	1	38	123	81	5.03	5.24	0.69	2.4	2.42	1.79	73	22.8	1	1	1	1	1	2	2	1	1	6.21079	9	40.411	91.7
1769	1	66	140	72	12.6	4.1	5.93	0.7	2.08	1.65	64.9	23.9	2	1	1	2	1	2	1	3	7	6.02388	6	41.1402	80.8
1770	2	62	145	76	7.68	5.57	2.81	0.95	3.59	1.58	54.1	21.7	2	1	1	2	1	2	1	3	6	7.53084	9	34.3808	77.7
1771	1	58	132	73	5.3	3.79	0.78	1.29	2.12	1.56	53.2	21.9	1	1	1	2	1	2	2	2	5	4.97206	4	42.1053	72.4
1772	2	59	160	99	5.08	3.49	1.2	1.2	1.76	1.66	58.6	21.3	2	1	1	1	1	1	1	2	5	6.67731	9	36.6894	84.9
1773	2	65	128	64	5.86	6	3.13	0.89	3.87	1.65	53.5	19.7	2	1	1	2	1	1	1	3	7	5.47291	6	38.3178	72.7
1774	2	56	125	92	6.02	6	1.89	2.2	3.13	1.59	55.7	22	2	1	1	1	1	1	2	2	5	6.24975	7	38.5996	79.6
1775	1	67	147	88	6.42	6.84	1.86	1.29	4.66	1.66	62.4	22.6	2	1	1	1	1	1	1	3	7	5.51604	6	41.1859	76.8
1776	1	59	161	86	4.99	5.11	0.84	1.7	2.86	1.61	53.3	20.6	1	4	1	1	1	1	1	2	5	3.78072	4	44.2777	72.8
1777	2	38	128	77	5.96	4.25	1.53	1.05	2.51	1.53	55.3	23.6	1	1	1	1	1	1	2	1	1	5.38255	5	42.6763	79.1
1778	2	62	183	123	5.41	6.18	1.41	1.81	3.57	1.67	65.9	23.6	1	1	1	1	1	1	1	3	6	7.8167	11	35.9636	88.7
1779	2	40	134	91	7.59	4.45	2.12	1.04	2.64	1.51	45.8	20.1	2	1	1	1	3	2	3	1	2	4.16648	3	43.0131	71.6
1780	2	46	120	71	5.94	4.44	0.74	1.86	2.28	1.64	61.5	22.9	1	1	1	2	1	2	1	2	3	7.36169	9	36.9106	86.5
1781	2	51	143	83	5.18	4.29	1.2	1.15	2.65	1.58	56.9	22.8	2	1	1	1	1	2	1	2	4	9.53373	14	30.4042	89
1782	2	55	161	98	7.91	4.86	2.49	0.99	3.01	1.59	54	21.3	2	1	1	1	1	1	2	2	5	5.45864	6	39.6296	78.4
1783	2	46	128	65	6.36	3.47	1.52	1.22	1.79	1.63	55	20.7	2	1	1	1	3	2	1	2	3	5.15639	6	40.7273	77.5
1784	1	60	142	101	5.81	5.01	1.67	1.61	2.78	1.77	61.7	19.7	1	1	1	2	1	2	1	3	6	4.88365	7	41.1669	84.7
1785	2	60	163	111	5.49	4.86	1.63	1.61	2.77	1.6	54.6	21.3	1	1	1	1	1	1	1	3	6	5.35156	6	40.6593	81.4
1786	1	62	129	74	4.99	3.99	0.77	1.62	2	1.57	52.5	21.3	1	1	1	1	1	1	1	3	6	3.89468	3	44.9524	70.8
1787	1	50	123	72	6.03	7.05	1.11	1.48	4.84	1.75	63.4	20.7	1	1	1	1	1	2	2	2	4	3.49388	4	46.2145	77.7
1788	2	58	151	86	6.65	5.15	1.38	1.32	3.21	1.57	53.3	21.6	2	1	1	1	2	1	1	2	5	4.74664	4	42.0263	69.6
1789	1	67	118	64	8.93	6.55	2.52	1.01	4.55	1.55	54.9	22.9	2	1	1	1	1	1	1	3	7	5.32778	5	41.1658	71.6
1790	1	60	134	72	6.02	2.97	0.77	1.21	1.58	1.63	57	21.5	1	1	1	1	3	1	2	3	6	4.32835	5	44.0351	79
1791	1	52	131	90	5.33	4.24	1.65	1.06	2.67	1.7	64.6	22.4	1	1	1	1	1	2	1	2	4	3.07958	3	47.9876	72.2
1792	2	69	156	83	5.7	5.16	1.46	1.13	3.29	1.52	47	20.3	2	1	1	1	1	1	1	3	7	4.63123	5	40.2128	67.7
1793	2	51	156	86	5.3	5.97	1.52	1.99	3.39	1.63	56.4	21.2	1	1	1	1	1	1	2	2	4	6.02206	7	38.4752	76.8
1794	1	57	108	76	5.84	5.51	2.2	1.63	3.1	1.79	60.8	19	1	4	1	1	1	1	2	2	5	2.59043	3	48.0263	76.7
1795	1	52	134	82	5.93	3.96	0.85	1.14	2.48	1.58	58.5	23.4	1	1	1	1	3	2	1	2	4	8.81269	12	32.8205	83
1796	2	71	170	114	6.41	5.03	1.57	1.15	3.41	1.61	55.1	21.3	2	1	1	1	3	2	1	3	8	5.20813	6	40.6534	75.1
1797	1	70	137	83	26.01	3.84	1.42	0.88	2.77	1.62	60.3	23	2	1	1	1	1	1	1	3	8	4.95351	6	41.9569	77.4
1798	1	64	133	84	5.02	3.77	0.66	1.47	2.37	1.65	60.3	22.2	1	1	1	1	3	1	2	3	6	5.5831	7	40.9619	83.5
1799	1	67	117	63	4.68	3.99	0.53	1.25	2.42	1.6	49.7	19.4	1	1	1	1	3	1	1	3	7	4.6875	5	40.2414	72.7
1800	2	59	137	85	5.76	4.97	0.61	1.81	1.27	1.5	45.5	20.2	1	1	1	1	3	1	1	2	5	4.75556	5	40.2198	69.6
1801	1	63	132	78	4.55	4.34	1.01	1.62	2.23	1.59	53.9	21.3	1	1	1	1	1	1	1	3	6	3.36221	4	46.0111	72.3
1802	1	49	113	84	5.13	3.33	0.49	1.71	1.41	1.79	63.6	19.9	1	1	1	1	3	1	1	2	3	2.34075	3	48.8994	73
1803	1	68	130	91	5.08	3.37	0.93	1.18	1.74	1.65	59.7	21.9	1	1	1	1	1	1	1	3	7	5.54637	7	40.0335	78.9
1804	1	50	123	75	8.12	4.33	1.03	1.66	2.23	1.78	60.9	19.2	1	1	1	1	3	1	2	2	4	1.79902	2	50.2463	69.9
1805	1	45	110	79	4.71	4.78	0.96	1.35	2.89	1.71	56.4	19.3	1	1	1	1	3	1	2	2	3	2.83848	3	47.3404	73.8
1806	2	43	128	84	5.15	3.97	1.38	1.55	1.88	1.48	47.8	21.8	1	1	1	1	1	1	1	1	2	6.07195	5	38.4937	77
1807	1	65	154	88	5.34	3.19	0.56	1.21	1.74	1.75	59.9	19.5	1	1	1	1	3	1	1	3	7	3.36327	5	44.9082	78.4
1808	1	51	129	91	5.57	3.21	0.7	1.17	1.77	1.77	66	21.1	1	1	1	1	3	2	1	2	4	3.31961	4	46.8182	78.3
1809	2	44	130	89	5.9	5.13	2.38	1.11	3.08	1.62	61.5	23.4	2	1	1	1	3	1	2	1	2	6.70629	7	38.8618	81
1810	2	39	118	88	5.49	4.07	1.24	1.55	2.12	1.67	63.5	22.8	1	1	1	1	1	1	2	1	1	8.03184	11	34.8031	87.6
1811	2	46	135	68	4.91	4.04	1.24	1.22	2.24	1.57	57.6	23.4	2	1	1	1	3	1	1	2	3	6.24772	7	39.2361	79.1
1812	1	72	140	89	6.3	5.78	1.31	1.46	3.62	1.64	51.4	19.1	2	1	1	1	1	1	1	3	8	3.75521	4	43.3852	73.1
1813	2	69	160	89	6.33	3.97	0.93	1.39	2.23	1.51	51.1	22.4	2	1	1	1	1	2	1	3	7	8.24525	10	33.2681	81.4
1814	2	68	112	54	7.14	5.14	0.78	1.62	3.14	1.56	52.8	21.7	2	1	1	1	1	2	1	3	7	5.79389	6	39.5833	75.6
1815	1	38	151	105	13.35	7.38	1.62	1.85	4.95	1.82	64.5	19.5	2	1	1	1	1	1	2	1	1	2.95858	4	47.2868	79.9
1816	1	49	135	73	6.55	3.85	1.18	1.14	2.29	1.7	59.1	20.4	2	1	1	1	1	1	2	2	3	2.73356	3	48.3926	76.7
1817	2	65	131	92	6.53	6.23	3.24	1.2	3.98	1.56	48.2	19.8	2	1	1	1	1	1	1	3	7	4.84878	5	40.4564	74.1
1818	1	45	128	77	6	4	1.65	1.13	2.3	1.69	64.4	22.5	1	1	1	1	1	2	2	2	3	5.07685	6	43.1677	81.2
1819	1	67	114	72	6.84	4.87	1.08	1.6	2.9	1.66	64.2	23.3	1	1	1	1	1	1	1	3	7	5.91523	7	40.81	83.6
1820	2	65	123	52	6.18	3.83	1.3	1.07	2.27	1.52	48.1	20.8	2	1	1	1	1	1	1	3	7	7.27147	9	34.3035	78.4
1821	1	55	146	92	6.13	6.67	2.78	1	4.74	1.64	61.6	22.9	2	1	1	1	1	1	1	2	5	5.8373	7	40.9091	82.8
1822	2	40	125	82	6.6	3.65	1.59	1.06	2.09	1.68	57.9	20.5	2	1	1	1	1	1	1	1	2	5.88152	7	38.342	82.6
1823	1	44	120	78	6.56	4.69	1.06	1.16	3.08	1.7	64.7	22.4	1	1	1	1	3	1	1	1	2	4.77509	5	44.0495	82.8
1824	2	51	151	90	6.29	5.75	1.31	1.53	3.55	1.71	67.7	23.2	2	1	1	1	1	1	2	2	4	7.0449	9	37.9616	87.5
1825	2	39	122	79	5.45	5.22	1.75	1.53	3	1.71	58.9	20.1	1	1	1	1	1	1	1	1	1	3.86444	5	44.1426	76.8
1826	2	52	122	79	5.76	6.36	1.28	1.41	4.32	1.55	51	21.2	1	1	1	1	1	1	1	2	4	5.41103	5	40.1961	75.9
1827	2	39	129	84	17.47	5.02	2.28	1.03	3.23	1.57	58.1	23.6	2	1	1	1	1	1	1	1	1	8.51962	11	34.2513	86.3
1828	2	44	109	86	5.97	4.3	0.83	1.26	2.65	1.62	59.2	22.5	2	1	1	1	1	1	1	1	2	6.89681	8	37.5	84
1829	1	65	150	90	5.22	4.82	1	1.82	2.53	1.76	68.7	22.2	2	1	1	1	3	2	1	3	7	5.48812	7	41.1936	84.8
1830	1	62	130	86	6.62	2.87	0.9	1.33	1.28	1.66	60.2	21.8	2	1	1	1	1	1	1	3	6	4.82654	5	42.691	75.4
1831	2	55	128	88	5.93	5.21	0.7	2.05	2.69	1.63	54	20.3	1	1	1	1	1	1	2	2	5	5.34457	6	39.6296	78.4
1832	1	65	146	79	5.98	4.93	1.31	1.16	3.22	1.71	64.6	22.1	1	1	1	1	1	2	2	3	7	5.88215	8	40.4025	88.7
1833	2	42	116	74	5.8	5.5	1.41	1.41	3.46	1.62	55.8	21.3	1	1	1	1	1	1	3	1	2	7.27785	9	35.4839	85.3
1834	1	47	122	80	10.38	9.53	1.81	1.29	7.51	1.67	65.1	23.3	2	1	1	1	1	1	1	2	3	4.76891	5	44.086	81.6
1835	2	40	114	71	5.58	6.78	0.76	1.74	4.6	1.6	56.9	22.2	1	1	1	1	1	1	2	1	2	7.26562	8	35.8524	78.4
1836	2	64	129	76	5.3	4.05	0.84	1.49	2.08	1.48	45	20.6	1	1	1	1	1	1	1	3	6	5.79803	5	37.5556	71.7
1837	1	73	128	82	6.19	5.84	1.56	1.58	3.66	1.68	59.2	21	1	1	1	1	1	1	1	3	8	4.2517	5	43.5811	81.1
1838	1	65	110	73	6.34	4.65	2.59	1.02	3	1.66	63	22.8	2	1	1	1	1	1	1	3	7	5.84265	7	41.1111	86.3
1839	1	55	143	69	6.35	3.01	1.67	1.13	1.3	1.67	62.1	22.3	2	1	1	1	1	1	2	2	5	4.73305	6	43.3172	79.5
1840	2	42	147	86	5.8	6.15	1.1	1.66	3.84	1.53	47.5	20.3	1	1	1	1	1	1	1	1	2	4.65633	5	41.0526	73.2
1841	1	59	110	67	7.17	5.55	1.35	1.5	3.54	1.66	65.5	23.8	1	1	1	1	1	1	2	2	5	5.33459	6	43.0534	81.8
1842	2	63	146	83	7.9	7	2.49	1.49	4.65	1.66	65.1	23.6	2	1	1	1	1	1	1	3	6	7.51198	10	37.02	88.5
1843	1	65	133	72	6.13	5.39	1.16	1.22	3.72	1.71	66.7	22.8	2	1	1	1	1	1	1	3	7	4.6852	6	44.2279	84
1844	2	56	118	70	6.32	5.63	2.21	1.26	3.67	1.66	59	21.4	2	1	1	1	3	1	1	2	5	4.42735	5	43.3898	78.3
1845	2	56	114	72	6.63	5.87	0.98	1.71	3.62	1.52	52.2	22.6	1	1	1	1	1	2	1	2	5	6.88193	6	37.5479	80.4
1846	1	67	149	86	6	4.84	1.38	1.54	2.77	1.71	68.2	23.3	1	4	1	1	1	2	1	3	7	6.22414	8	40.176	91.1
1847	1	51	134	80	5.59	5.01	1.22	2.51	2.1	1.795	59.6	18.5	1	1	1	1	1	2	2	2	4	1.89322	2	49.8322	71.5
1848	2	42	198	128	6.05	4.75	1.25	1.25	2.98	1.66	64	23.2	2	1	1	1	1	1	1	1	2	7.36682	9	37.1875	87.5
1849	1	56	134	74	5.69	4.33	0.86	1.74	2.28	1.78	62.1	19.6	1	1	1	1	1	1	1	2	5	3.53491	5	45.0886	79.3
1850	1	53	140	77	5.78	4.45	0.53	1.89	2.26	1.82	71.9	21.7	1	1	1	1	1	1	1	2	4	4.89071	7	43.2545	86.5
1851	2	51	104	63	5.64	3.99	0.83	1.58	2.03	1.57	57	23.1	1	1	1	1	1	2	1	2	4	6.0043	5	40.7018	78.4
1852	2	60	132	84	6.61	5.07	1.33	1.62	3.05	1.56	53.1	21.8	2	1	1	1	1	1	1	3	6	6.36917	6	38.0414	77.3
1853	1	65	170	104	6.04	4.46	0.85	1.35	2.66	1.6	49.9	19.5	1	1	1	1	1	1	1	3	7	2.92969	3	45.491	69.6
1854	1	70	183	101	6.26	6.1	1.88	1.85	3.34	1.71	68.2	23.3	2	1	1	1	1	1	1	3	8	5.60856	7	41.9355	84.5
1855	2	57	123	67	5.6	4.11	2.27	1.09	2.34	1.63	52.4	19.7	2	1	1	1	1	2	2	2	5	4.70473	5	40.8397	75.1
1856	1	39	94	54	5.54	4.17	1.27	1.17	2.6	1.79	61	19	1	4	1	1	1	1	2	1	1	2.12228	3	49.1803	74.4
1857	2	53	137	86	5.3	4.45	0.7	1.53	2.49	1.68	59.3	21	1	1	1	1	1	2	1	2	4	6.2004	7	38.1113	82.7
1858	2	63	173	102	5.51	5.01	0.7	2.17	2.56	1.57	55.1	22.3	1	1	1	2	1	1	1	3	6	6.24772	6	38.8385	77.6
1859	1	56	149	81	5.58	3.78	0.59	1.3	2.16	1.72	70.7	23.9	1	1	1	1	2	1	2	2	5	6.42239	8	40.8769	94.8
1860	2	45	120	77	5.97	4.45	0.95	1.43	2.62	1.56	58.2	23.9	1	1	1	1	1	1	2	2	3	6.82117	7	39.3471	86.4
1861	1	52	115	83	5.79	3.93	0.87	1.12	2.51	1.78	69	21.8	1	1	1	1	1	2	1	2	4	4.1977	6	44.7826	82.6
1862	2	47	104	62	6.64	6.44	2.03	1.67	3.66	1.55	53.9	22.4	2	1	1	1	1	1	1	2	3	6.36837	6	38.7755	79.5
1863	1	54	117	65	7.2	6.04	1.4	1.78	3.73	1.75	69.1	22.6	1	1	1	1	1	1	2	2	4	4.3102	5	44.5731	77.8
1864	1	70	148	68	6.03	5.13	1.39	1.43	3.09	1.65	64.4	23.7	1	1	1	1	1	1	1	3	8	6.61157	7	39.2857	83.3
1865	2	65	115	67	14.47	4.48	2.27	1.16	2.66	1.61	52.2	20.2	2	1	1	1	1	2	1	3	7	5.32387	6	39.0805	74.9
1866	1	64	118	62	5.51	4.96	1.19	1.74	2.7	1.52	51.8	22.4	1	1	1	1	1	2	1	3	6	6.40582	6	38.61	81.2
1867	2	51	128	78	5.61	3.98	1.45	1.33	2.28	1.58	55.5	22.2	1	1	1	1	1	2	1	2	4	7.41067	9	35.8559	83.2
1868	2	71	139	69	5.46	4.58	0.91	1.44	2.63	1.58	50.7	20.3	1	1	1	1	1	1	1	3	8	4.96715	6	40.2367	75.7
1869	2	54	143	97	5.55	5.08	2.86	0.87	3.35	1.6	51.4	20.1	2	1	1	1	2	1	1	2	4	5.50781	6	38.9105	76.1
1870	2	66	148	83	6.09	4.63	1.76	1.2	2.81	1.59	58.2	23	2	1	1	1	1	1	1	3	7	7.11997	8	37.1134	81.6
1871	1	68	148	84	6.36	3.72	1.53	1.17	2.17	1.66	65.8	23.9	2	1	2	2	3	1	1	3	7	6.93134	9	38.7538	90.5
1872	2	64	121	61	6.75	4.68	1.41	1.21	2.97	1.48	48.6	22.2	2	1	1	1	2	1	1	3	6	7.76114	9	33.7449	75.8
1873	1	49	108	72	5.85	4.6	0.89	1.39	2.7	1.66	55.7	20.2	1	1	1	1	1	2	2	2	3	3.44753	4	45.6014	73.9
1874	2	50	121	83	6.24	5.61	1.5	1.41	3.59	1.63	63.5	23.9	1	1	1	1	1	2	1	2	4	10.0493	16	30.5512	93.4
1875	1	63	102	60	5.32	5.15	5.46	0.98	2.53	1.73	58	19.4	2	1	1	1	3	1	1	3	6	3.84243	5	43.6207	78.4
1876	1	51	115	79	5.6	6.42	2.76	1.13	4.33	1.7	68.5	23.7	1	1	1	1	1	1	2	2	4	5.12111	6	43.9416	87.9
1877	2	51	140	82	6.45	2.7	0.87	0.91	1.5	1.67	61.1	21.9	2	1	1	2	1	2	1	2	4	6.49001	7	38.2979	81.7
1878	2	51	117	75	5.84	5.75	1.21	1.37	3.65	1.55	47.8	19.9	1	1	1	1	1	2	2	2	4	5.28616	5	39.1213	74.1
1879	2	48	162	83	6.58	5.28	0.69	1.47	3.44	1.6	58.5	22.9	2	1	1	1	1	1	1	2	3	5.82031	7	40.3419	81.8
1880	2	50	126	87	17.74	4.17	0.77	1.23	2.56	1.6	57.8	22.6	2	1	1	1	1	1	1	2	4	7.96875	10	34.4291	81.9
1881	1	55	106	67	5.96	4.49	1.72	1.23	2.66	1.62	58.8	22.4	1	1	1	1	1	1	1	2	5	4.87731	5	43.3673	76.7
1882	1	51	99	65	6.68	6.56	2.99	1.45	4.1	1.69	61.7	21.6	2	1	1	1	1	1	1	2	4	3.85141	4	45.8671	80.4
1883	1	67	155	85	5.65	6.18	1.5	1.7	3.74	1.79	63.6	19.9	1	1	1	1	1	1	1	3	7	3.49552	6	44.9686	82
1884	2	62	121	76	5.66	4.16	1.92	1.12	2.23	1.64	62.6	23.3	2	1	1	1	1	1	1	3	6	7.25015	9	37.2204	84.6
1885	2	58	142	73	6.25	4.2	1.55	1.18	2.4	1.59	56.5	22.3	2	1	1	1	2	2	1	2	5	8.10886	10	33.8053	81.5
1886	1	40	147	104	5.84	5.11	1.51	1.45	2.98	1.73	66.9	22.3	1	1	1	1	1	1	2	1	2	4.3102	5	45.441	83.9
1887	2	58	186	115	6.21	4.68	1.02	1.16	2.98	1.62	54.6	20.8	2	1	1	1	1	1	1	2	5	5.67749	7	38.8278	79.4
1888	1	66	122	73	6.32	5.34	0.94	1.68	3.13	1.56	52.6	21.6	1	1	1	1	1	1	1	3	7	4.15023	4	44.2966	74.9
1889	2	64	119	81	6.2	4.77	1.46	1.42	2.72	1.58	51	20.4	1	1	1	1	1	1	1	3	6	5.88848	7	37.6471	78.3
1890	1	55	117	76	6.15	4.3	0.89	1.38	2.57	1.71	68.2	23.3	1	1	1	1	1	1	2	2	5	6.32673	8	40.176	89.4
1891	2	49	126	83	6.38	4.15	3.29	0.98	2.16	1.54	51.6	21.7	2	1	1	1	1	1	1	2	3	7.29465	8	35.4651	81.2
1892	2	56	118	65	5.55	4.59	0.84	1.47	2.71	1.57	52.6	21.3	1	1	1	1	1	1	1	2	5	4.94949	5	41.4449	76.3
1893	2	68	139	76	6.21	4.16	1.49	1.27	2.44	1.51	52.6	23.1	2	1	1	1	3	1	1	3	7	9.86799	14	29.6578	82.7
1894	1	60	114	72	5.71	3.6	1.29	1.79	1.23	1.73	69.9	23.3	1	1	1	1	3	2	2	3	6	5.44622	7	42.4893	90.5
1895	2	69	145	87	5.72	4.67	1.06	1.23	2.93	1.57	57.8	23.4	2	1	1	2	1	2	1	3	7	9.41215	13	31.4879	86.6
1896	1	71	128	70	12.67	3.73	0.58	1.53	1.95	1.69	58.9	20.6	1	1	1	1	1	1	1	3	8	4.16652	5	43.4635	77.8
1897	2	69	137	76	6.28	3.86	2.44	0.96	2.08	1.58	48.3	19.4	2	1	1	1	1	1	1	3	7	5.44784	7	37.2671	75.4
1898	2	56	126	68	5.77	6.04	2.47	1.53	3.33	1.62	59.1	22.5	1	1	1	1	1	1	1	2	5	7.35406	9	35.533	80.2
1899	2	47	148	83	5.67	6.22	1.88	1.52	3.97	1.62	55.9	21.3	2	1	1	1	1	1	2	2	3	5.52507	6	40.0716	77.8
1900	2	47	135	78	5.04	6.53	1.65	1.5	4.38	1.57	48.9	19.8	1	1	1	1	1	1	2	2	3	4.78721	5	40.4908	75.5
1901	1	67	153	80	6.02	4.47	0.72	1.38	2.84	1.7	56.9	19.7	1	1	1	1	1	1	1	3	7	3.77163	5	43.761	75.6
1902	2	46	114	76	6.26	4.84	1.33	1.22	3.04	1.65	56.9	20.9	2	1	1	2	1	1	2	2	3	7.16253	9	34.9736	79.3
1903	2	64	118	73	6.05	4.77	1.48	1.47	2.82	1.55	45.8	19	1	1	1	1	1	1	1	3	6	5.03642	5	38.8646	72.8
1904	2	67	114	84	6.24	5.83	2.15	0.94	3.98	1.49	53.1	23.9	2	1	1	1	3	1	1	3	7	7.25193	7	37.0998	77.3
1905	2	71	163	93	5.44	5.1	1.56	1.26	3.01	1.62	61.9	23.6	2	1	1	1	1	1	2	3	8	6.32526	8	39.7415	85.6
1906	2	50	119	75	5.9	5.54	0.8	1.63	3.41	1.66	60.1	21.8	1	1	1	1	1	1	1	2	4	8.09261	12	33.4443	87.4
1907	2	37	140	79	5.84	3.65	0.68	2.01	1.42	1.64	55	20.4	1	1	1	1	1	1	1	1	1	4.64753	5	41.8182	76.9
1908	1	56	144	81	7.92	5.91	1.13	1.54	4	1.7	68	23.5	2	4	1	1	1	1	2	2	5	5.36332	6	42.7941	83.5
1909	2	57	161	96	6.33	5.71	1.73	1.64	3.58	1.55	49	20.4	2	1	1	1	1	1	1	2	5	4.66181	5	41.6327	73.8
1910	1	67	145	92	7.61	4.53	1.4	1.4	2.71	1.76	74	23.9	2	1	1	1	3	1	1	3	7	5.94008	8	41.6216	88.1
1911	2	64	113	57	5.43	5.38	3.15	1.11	3.17	1.53	52.6	22.5	2	1	1	1	1	1	2	3	6	7.00585	7	36.692	80.5
1912	2	56	136	81	5.87	5.08	1.14	1.39	3.23	1.59	58.1	23	1	1	1	1	3	1	1	2	5	7.91108	10	34.9398	86.2
1913	1	72	176	81	6.17	4.11	2.88	0.83	2.5	1.65	64	23.5	2	1	1	1	1	2	1	3	8	6.06061	8	40.625	88.5
1914	2	63	167	94	5.12	4.47	0.87	1.37	2.75	1.51	49.9	21.9	1	1	1	1	1	1	1	3	6	7.01724	7	36.2725	81.4
1915	1	68	138	74	5.73	3.9	1.76	1.45	1.9	1.63	50.9	19.2	2	1	1	1	1	1	1	3	7	5.60804	6	37.721	78.4
1916	2	69	139	79	6.07	6.28	1.55	1.78	3.99	1.57	56.1	22.7	1	1	1	1	1	1	1	3	7	8.72246	12	32.6203	86
1917	2	50	118	77	6.27	4.21	0.8	2.33	1.69	1.67	59.8	21.4	1	1	1	1	1	1	2	2	4	7.74499	11	34.6154	93.1
1918	2	56	155	72	5.11	3.92	1.42	1.57	1.94	1.57	52.9	21.5	1	1	1	2	1	1	1	2	5	6.36943	6	37.8072	76.8
1919	2	70	139	68	6.96	4.7	0.56	1.69	2.77	1.46	46.9	22	2	1	1	1	2	1	1	3	8	9.38262	13	28.9979	78.8
1920	2	54	157	92	5.81	6.53	2.66	1.36	4.27	1.52	55.2	23.9	2	1	1	1	3	2	1	2	4	8.9162	11	33.3333	82.3
1921	2	65	134	74	5.94	5.25	1.15	2.32	2.55	1.49	50	22.5	1	1	1	1	1	1	1	3	7	7.83748	9	34	80.6
1922	1	62	192	109	5.77	5.34	0.96	2.05	2.88	1.73	66.6	22.3	1	1	1	1	1	2	1	3	6	4.37703	6	44.4444	83.1
1923	2	43	115	67	6.14	3.98	2	1.02	2.31	1.62	50	19.1	2	1	1	1	3	1	1	1	2	5.44886	6	37.4	71.5
1924	1	68	132	81	5.56	3.87	0.94	1.61	1.87	1.6	53.9	21.1	1	1	1	1	1	2	1	3	7	4.57031	4	42.8571	73.7
1925	2	45	138	81	6.59	5.67	2.37	1.27	3.58	1.67	54.2	19.4	2	4	1	1	1	1	2	2	3	3.98006	5	43.1734	75.4
1926	1	67	156	80	5.76	4.58	1.91	1.24	2.67	1.6	60	23.4	2	1	1	1	1	1	1	3	7	4.0625	5	44.6667	75.7
1927	1	50	110	77	6.27	3.55	0.7	1.61	1.65	1.84	73.6	21.7	1	1	1	1	3	2	1	2	4	3.21952	4	47.6902	80.8
1928	2	52	139	94	7.98	6.4	2.86	1.39	4.06	1.55	53.3	22.2	2	1	1	2	1	1	1	2	4	8.94901	12	31.7073	85.5
1929	2	43	140	90	5.31	5.36	0.99	1.67	3.2	1.55	49.7	20.7	1	1	1	1	1	1	2	1	2	4.91155	5	41.0463	74.4
1930	2	65	160	92	6.16	6.81	2.71	1.61	4.02	1.63	62.5	23.5	2	4	1	1	1	1	2	3	7	7.15119	8	37.92	84.3
1931	1	41	116	67	7.08	4.29	0.94	1.63	2.15	1.61	55.2	21.3	1	1	1	1	3	2	2	1	2	5.40103	5	41.3043	78.5
1932	1	43	104	71	6.26	5.04	1.45	1.76	2.71	1.84	70.9	20.9	1	1	1	1	1	1	2	1	2	4.90312	7	42.7362	90.1
1933	2	55	127	82	6.05	4.38	1.41	1.41	2.52	1.64	61.7	22.9	1	1	1	1	3	1	1	2	5	7.10143	8	37.4392	84.7
1934	1	39	122	69	6.25	6.16	1.42	1.79	3.7	1.74	66.7	22	1	1	1	1	1	1	1	1	1	4.65715	6	43.6282	85.2
1935	2	47	119	75	6.02	4.18	1.5	1.42	2.3	1.6	60.7	23.7	1	1	1	1	1	1	2	2	3	8.32031	11	35.4201	91.9
1936	1	53	136	75	5.63	6.94	1.52	1.95	4.14	1.64	63.3	23.5	1	1	1	1	1	1	1	2	4	5.01933	6	43.9179	84.9
1937	1	69	148	87	12.13	5.74	1.09	1.23	3.98	1.63	56.3	21.2	2	1	1	1	1	1	1	3	7	4.51654	5	42.984	81.7
1938	2	45	133	83	6.27	4.95	0.77	1.54	3.11	1.6	55	21.5	2	1	1	1	1	1	2	2	3	5.54688	6	40.1818	79.8
1939	2	46	125	75	4.47	4.1	0.8	1.52	2.33	1.61	58.9	22.7	1	1	1	1	1	1	2	2	3	6.1726	7	39.5586	79.6
1940	2	42	119	76	4.88	4.25	1.6	1.21	2.48	1.71	64.7	22.1	2	1	1	1	1	1	1	1	2	4.7536	6	43.2767	83.2
1941	1	49	117	73	4.9	3.06	3.28	0.8	1.4	1.66	65.4	23.7	2	1	1	1	1	1	1	2	3	5.00798	5	44.4954	85.9
1942	1	52	106	72	4.62	6.84	2.6	1.57	4.35	1.84	64.8	19.1	1	1	1	1	1	2	1	2	4	2.806	4	47.2222	78.7
1943	1	59	147	96	4.43	5.21	0.51	2.31	2.56	1.67	64.3	23	1	1	1	1	1	2	1	2	5	5.70117	7	41.8351	91.3
1944	2	56	162	107	4.94	4.16	1.04	1.76	2.13	1.62	60.9	23.2	1	1	1	1	1	2	1	2	5	8.03993	11	35.1396	88.5
1945	1	52	116	78	4.18	3.74	0.95	1.57	1.92	1.74	65.6	21.7	1	4	1	1	1	2	1	2	4	3.40203	5	46.6463	80.4
1946	2	60	124	76	5.51	5.45	2.69	1.35	3.37	1.6	54.9	21.4	1	1	1	1	1	1	1	3	6	6.48438	7	37.3406	81.3
1947	1	52	101	63	7.12	3.47	1.54	1.26	1.89	1.72	57.2	19.3	1	4	1	1	1	2	1	2	4	1.92672	2	50.3497	74.2
1948	2	60	178	103	5.18	5.48	0.77	1.44	3.74	1.53	47.7	20.4	1	1	1	1	1	2	1	3	6	4.78448	5	40.4612	73
1949	1	45	148	108	12.62	5.14	1.23	1.67	3.1	1.73	70.1	23.4	2	1	1	1	1	1	2	2	3	6.58224	9	39.6576	94.1
1950	2	46	98	62	5.85	4.97	2.33	1.25	2.97	1.55	49.9	20.8	2	1	1	1	3	2	1	2	3	5.74402	6	38.6774	76.6
1951	1	64	135	96	5.86	5.84	1.35	1.71	3.74	1.7	68.7	23.8	1	1	1	1	2	1	1	3	6	6.81661	9	39.1557	94.6
1952	2	52	136	81	5.78	4.56	0.73	2.2	2.21	1.62	59	22.5	1	2	1	1	3	2	2	2	4	5.60128	6	41.0169	83.5
1953	2	52	116	75	5.67	4.69	1.99	1.35	2.83	1.64	61.5	22.9	1	1	1	1	1	1	1	2	4	5.31678	6	42.1138	77.6
1954	2	51	118	68	5.7	4.17	1.31	1.86	2.04	1.54	54	22.8	1	1	1	1	1	1	1	2	4	6.83083	7	37.7778	82.1
1955	2	47	149	99	8.37	3.9	1.38	1.22	2.22	1.62	62.3	23.7	2	1	1	1	3	2	1	2	3	8.61149	11	34.6709	88.4
1956	2	43	129	90	6.07	4.76	1.98	1.26	2.66	1.61	52.5	20.3	2	1	1	1	3	1	2	1	2	4.66803	5	41.9048	76.4
1957	2	62	181	101	6.08	4.41	1.44	1.14	2.71	1.63	58.5	22	2	1	2	1	3	1	1	3	6	5.64568	7	40.3419	86.2
1958	2	47	119	118	6.02	5.32	2.11	1.34	3.18	1.58	56.7	22.7	2	1	1	1	2	1	1	2	3	5.56802	6	40.388	74.3
1959	1	56	161	86	5.57	5.33	1.16	1.64	2.94	1.69	64.9	22.7	1	1	1	1	1	2	1	2	5	7.03757	9	37.4422	88.7
1960	2	65	163	83	5.77	5.29	2.15	0.97	3.38	1.65	64.7	23.8	2	1	1	1	2	2	1	3	7	8.44812	12	34.3122	87.1
1961	1	40	132	86	5.11	4.45	3.95	0.9	2.23	1.64	64	23.8	2	4	1	1	1	1	2	1	2	6.76681	8	39.375	89.1
1962	2	64	145	94	7.27	4.88	0.77	1.57	2.85	1.63	63.2	23.8	2	1	1	1	3	1	2	3	6	7.90395	10	36.0759	89.3
1963	2	56	140	77	5.19	5.57	1.1	1.4	3.55	1.64	59.1	22	1	1	1	2	3	2	2	2	5	7.06425	9	36.379	85.8
1964	2	59	161	86	5.62	5.04	1.91	1.18	2.95	1.56	54.3	22.3	2	1	1	1	2	2	1	2	5	7.02663	8	36.2799	79.6
1965	2	45	128	77	5.95	3.27	1.08	1	1.81	1.63	62.6	23.6	1	1	1	1	1	2	1	2	3	6.05969	7	41.0543	84.5
1966	1	35	123	81	9.25	5.25	1.9	1.55	2.4	1.63	54.2	20.4	2	4	1	1	1	1	2	1	1	4.14016	4	44.0959	79.9
1967	2	37	127	79	5.48	3.55	0.4	1.46	1.79	1.61	53.5	20.6	1	1	1	1	1	1	2	1	1	6.48123	7	36.6355	79.6
1968	2	59	155	92	6.36	4.09	0.83	1.55	2.11	1.47	50.9	23.6	2	1	1	1	1	1	1	2	5	8.93146	10	33.0059	82.4
1969	2	36	130	70	6.31	4.71	1.69	1.26	2.72	1.63	61.1	23	2	1	1	1	3	1	2	1	1	7.15119	9	37.1522	85.2
1970	2	53	136	73	6.73	4.65	1.06	1.26	2.77	1.59	54.3	21.5	2	1	1	1	1	2	1	2	4	6.36842	7	38.1215	82.2
1971	1	54	158	100	5.05	4.31	0.55	1.93	2.02	1.73	59.7	19.9	1	4	1	1	1	1	2	2	4	3.5083	5	44.8911	76.6
1972	2	64	136	73	5.59	3.66	0.93	1.22	1.88	1.6	55.4	21.6	2	1	1	1	3	1	1	3	6	6.21094	7	38.2671	81.4
1973	2	71	144	78	5.52	4.98	1.26	1.35	3.05	1.55	45.2	18.8	1	1	1	1	2	1	1	3	8	4.8283	5	39.1593	71.1
1974	2	53	180	100	5.69	2.99	1.05	1.25	1.38	1.57	55.3	22.4	2	1	1	1	2	1	1	2	4	6.9374	8	37.2514	87.1
1975	2	54	130	70	4.87	5.04	1.73	1.58	2.75	1.61	56.4	21.8	2	1	1	1	3	1	1	2	4	5.90255	6	39.3617	77.9
1976	1	53	117	78	5.17	4.9	1.45	1.23	3	1.7	68.6	23.7	1	4	1	1	1	1	2	2	4	6.12457	8	41.2536	89.3
1977	1	52	129	85	6.03	3.52	0.74	1.16	1.95	1.68	54.7	19.4	1	4	1	1	2	1	1	2	4	3.86196	4	43.8757	78.3
1978	2	55	152	91	5.62	5.37	2.79	1.2	3.12	1.55	50.7	21.1	2	1	1	1	1	2	2	2	5	6.57648	7	36.2919	77.5
1979	2	69	133	80	5.66	4.1	0.84	1.53	2.18	1.57	56.9	23.1	1	1	1	1	1	2	1	3	7	7.38367	8	35.8524	78.7
1980	2	60	130	79	5.72	3.6	0.79	1.37	1.86	1.55	56.1	23.3	1	1	1	1	1	2	1	3	6	7.74194	9	35.4724	79.3
1981	2	55	152	101	4.77	5.17	1.47	1.31	3.18	1.58	58.4	23.4	1	1	1	1	1	1	1	2	5	6.72969	7	38.8699	81.5
1982	1	55	116	76	5.09	3.68	0.57	1.1	2.23	1.68	66.8	23.7	1	4	1	1	1	1	1	2	5	5.84609	7	41.7665	83.4
1983	2	36	119	65	6.28	5.32	1.84	1.25	3.3	1.61	52.1	20.1	2	1	1	1	1	1	2	1	1	4.78377	5	41.2668	75.4
1984	2	57	152	91	5.31	4.82	1.12	1.23	3.13	1.6	60.4	23.6	2	1	1	1	1	1	1	2	5	8.51562	11	34.6026	90.5
1985	2	50	114	70	5.93	5.69	0.8	1.57	3.45	1.53	44.4	18.9	1	1	1	1	3	2	1	2	4	6.02332	6	35.8108	73.4
1986	1	52	120	79	21.17	4.94	1.59	1.43	2.89	1.66	62.8	22.8	1	1	1	1	1	1	2	2	4	4.64509	5	44.2675	79.2
1987	1	62	137	89	5.53	5.41	1.82	1.26	3.47	1.69	65.5	22.9	2	4	1	1	1	1	1	3	6	5.7421	8	40.7634	87.2
1988	1	67	148	55	5.53	4.01	1.01	0.85	2.7	1.62	57.4	21.9	2	1	1	1	1	2	1	3	7	5.8299	7	39.8955	80.9
1989	1	74	146	85	5.58	5.26	1.6	1.69	2.71	1.51	47.8	21	1	1	1	1	1	1	1	3	8	4.5612	5	40.5858	69.7
1990	2	44	126	80	6.45	4.26	2.11	1.3	2.24	1.57	55.6	22.5	2	1	1	1	1	1	2	1	2	5.67974	6	40.4676	81.9
1991	1	48	120	73	5.6	4.75	1	1.72	2.55	1.64	63.5	23.6	1	1	1	1	1	2	1	2	3	6.0232	7	40.9449	83.3
1992	2	56	190	100	8.98	3.99	1.83	1.13	2.16	1.58	52.9	21.2	2	1	1	1	1	1	1	2	5	4.76686	5	41.7769	74.8
1993	1	65	139	88	5.04	3.97	1.36	1.55	1.94	1.75	65.3	21.3	1	4	1	1	1	1	1	3	7	3.65714	5	45.6355	77.3
1994	2	49	123	84	5.29	4.59	1.19	1.28	2.76	1.56	56.2	23.1	1	1	1	1	1	1	2	2	3	7.68409	9	35.9431	85.3
1995	2	74	181	104	8.39	5.24	3.27	1.23	2.99	1.52	52.8	22.8	2	4	1	1	3	2	1	3	8	7.35803	9	35.4167	79.1
1996	2	61	184	117	5.78	5.46	2.47	1.04	3.41	1.57	56.3	22.8	2	1	1	1	1	2	1	3	6	8.11392	10	34.2806	85
1997	1	55	129	79	6.29	4.68	0.93	1.31	2.81	1.75	63.5	20.7	1	4	1	1	3	2	2	2	5	4.50612	7	42.9921	90
1998	2	48	128	74	6.79	2.57	1.08	0.92	1.18	1.55	56.2	23.4	2	1	1	1	3	1	1	2	3	7.4922	8	36.4769	82.8
1999	2	56	112	67	5.95	3.85	4.87	0.9	1.53	1.43	40.3	19.7	2	1	1	1	2	1	1	2	5	4.5968	3	40.6948	67.1
[truncated: 3,428 more rows]
