# Supplementary material for: The association between body composition and metabolically unhealthy profile of adults with normal weight in Northwest China
Source: PLoS One. 2021 Mar 25;16(3):e0248782. doi: 10.1371/journal.pone.0248782 (PMC7993598; doi:10.1371/journal.pone.0248782)
Supplement: S1 Data — (XLS) [file pone.0248782.s003.xls]

## Sheet: S1 Data
S1 Data_the values used to build Fig 2. (Fig 2. The distribution of body compositions based on the bio-electrical impedance measurements)
	FMI				VFL				WCF				SMR
number	MHNW	MUHNW	t	P value	MHNW	MUHNW	t	P value	MHNW	MUHNW	t	P value	MHNW	MUHNW	t	P value
1	5.87	5.68	12.59	P<0.001	6	6	13.47	P<0.001	75.7	72.6	10.85	P<0.001	38.91	36.69	11.03	P<0.001
2	4.53	4.36			5	4			81	70.5			44.98	41.39
3	3.01	4.86			3	5			67.4	74.8			45.75	41.34
4	4.53	4.99			6	5			85.2	73.2			44.38	40.27
5	6.46	3.77			8	4			85.3	73.3			38.18	44.87
6	2.62	7.79			3	10			68.3	85.6			46.41	35.22
7	2.63	8.99			3	12			71	87.3			46.92	32.89
8	8.75	6.06			12	7			83.2	83.4			32.09	39.55
9	1.89	5.95			1	7			70.9	77.9			50.7	38.42
10	4.82	4.55			4	5			72.8	72.4			41.42	39.87
11	3.85	7.02			5	7			83	76.7			45.75	36.45
12	4.74	7.41			5	8			76.5	82.2			42.62	36.88
13	4.2	4.11			4	5			68.1	74.6			41.97	42.26
14	5.81	7.66			7	9			81.5	88			39.67	36.75
15	5.4	5.99			5	6			72.3	78.8			39.64	40.43
16	7.62	7.31			8	8			80.9	84.5			36.07	37.23
17	2.6	7.62			4	10			80.6	83.6			48.09	35.28
18	5.39	6.7			5	8			76.8	80.6			40.33	36.64
19	5.36	4.36			6	5			78.8	71.5			41.79	41.7
20	3.67	6.77			4	8			74.4	82.4			44.26	37.23
21	2.75	7.64			3	8			68.9	74.7			46.6	33.97
22	6.87	4.47			7	6			79.9	80			37.94	42.71
23	3.73	5.55			5	6			79.1	75.5			45.72	37.53
24	6.49	5.34			7	7			80.4	83.4			38.54	41.58
25	2.63	5.99			3	6			77	73.8			48.08	38.1
26	3.53	6.92			3	7			68	79.5			43.38	37.34
27	5.36	5.91			6	7			77.8	83.6			40.56	40.51
28	2.31	5.71			3	7			70.4	78.4			48.45	38.27
29	6.21	6.58			7	8			82.5	87.9			40	38.57
30	4.81	6.59			5	8			74.8	83.5			40.84	37.15
31	3.11	5.73			4	6			75.6	79.3			45.57	39.51
32	4.46	7.34			6	8			85	82.5			44.36	36.78
33	5.56	2.17			6	2			79.8	73			39.81	49.82
34	7.06	6.35			10	7			83.4	87.9			36.2	40.38
35	4.56	7.76			5	10			80.5	85.2			42.86	35.77
36	3.88	5.63			5	7			80.9	81.7			44.52	40.94
37	7.03	4.88			7	6			79.3	85.7			37.74	43.04
38	4.95	5.77			7	7			84.9	83.1			42.02	40.47
39	6.66	2.6			5	3			73.5	74.6			37.87	46.92
40	4.36	7.32			5	9			80.2	86.7			43.29	36.47
41	5.45	6.65			5	7			73.4	79.6			39.11	37.06
42	7.21	3.54			8	5			82.7	80.6			36.85	45.91
43	6.04	5.04			5	6			74	80.7			39.57	42.52
44	6.69	6.24			7	6			79.1	78.2			37.23	38.16
45	4.27	7.07			4	7			72.3	81.2			41.81	37.11
46	4.94	6.06			6	8			84.9	85.7			43.41	39.65
47	5.6	7.62			7	9			83.4	78.4			41.07	34.29
48	3.62	2.48			4	3			70.3	71.1			43.54	47.38
49	4.32	7.1			5	6			74	81			44.05	38.14
50	3.47	5.27			4	6			72.9	77.6			44.58	40.3
51	5.75	5.3			6	6			81.4	83			40.18	41.31
52	6.17	4.35			6	5			80.7	80.4			39.02	42.78
53	6.9	4.81			8	5			79.6	76.4			36.45	42.25
54	7.26	7.36			10	8			81.5	83.1			34.97	36.66
55	2.69	8.46			3	10			70.7	81			47.4	33.27
56	5.45	6.38			6	8			74.4	85.2			38.1	39.88
57	8.07	5.47			10	5			77.5	78.5			33.46	41.54
58	6.61	4.91			10	5			91.9	80.8			39.12	43.76
59	4.66	4.43			5	5			81.9	71.4			43.87	41.46
60	5.83	5.42			7	6			84.2	79.9			40.17	39.5
61	6.03	7.01			6	8			79	86.1			39.31	37.9
62	3.96	5.15			5	5			75.2	78.8			44.57	40.81
63	7.18	5.11			9	8			83.2	89.9			36.51	43.22
64	6.41	4.45			6	5			76.2	83.6			37.58	45.14
65	2.35	5.81			3	8			80.1	85.9			49.41	40.88
66	6.7	8.73			7	10			82.4	82.4			38.98	33.89
67	8.03	7.7			10	10			85.5	83.3			35.57	34.51
68	4.85	4.79			5	5			73.4	75.6			40.24	42.45
69	6.69	3.79			7	4			84.3	81.1			38.73	45.78
70	6.21	7.31			6	9			80	83.8			40.33	36.46
71	4.48	4.88			5	5			83.4	84.3			45.55	44.64
72	5.73	8.19			5	11			71.5	87.7			36.79	35.11
73	7.01	6.69			8	8			83.6	84.2			38.07	38
74	4.03	5.75			5	8			80.7	90.6			45.78	41.85
75	5.58	3.86			6	4			78.8	78.9			41.39	45.97
76	3.25	3.84			4	4			73.3	74.8			45.8	43.5
77	7.93	4.95			10	6			85.5	84.3			34.52	43.58
78	2.8	3.49			3	5			74.5	77.5			47.82	43.75
79	5.3	4.61			6	5			81.3	71.2			41.96	41.18
80	6.49	7.02			6	8			76	90.2			37.87	38.92
81	6.16	6.68			6	7			81.7	81.6			40.63	37.54
82	5.57	6.1			7	7			81.4	79.9			38.9	39.03
83	5.98	4.15			7	4			81.6	74			37.57	44.12
84	7.13	3.65			7	3			80	78.3			37.45	47.03
85	4.5	6.92			5	9			74.3	93.3			41.21	39.61
86	5	5.93			6	6			82.9	78.3			44.08	38.79
87	4.37	7.08			5	6			76.3	74.6			42.13	37.38
88	2.74	6.34			3	5			75.5	70.7			48.74	37.53
89	5.18	7.88			7	11			87.3	91.8			41.61	36.65
90	5.42	8.15			6	9			86.4	80.8			43.07	34.83
91	5.24	7.79			6	9			81.1	78.9			42.1	34.5
92	6.93	7.43			8	8			76.8	82.2			34.79	36.29
93	5.79	4.13			6	5			79.6	84.4			40.8	45.89
94	5.15	6.54			5	7			75	79.6			41.01	38.34
95	5.18	6.56			5	8			74.5	79.2			39.84	36.45
96	4.78	8.83			4	12			73.9	90.1			42	33.98
97	4.1	2.52			5	3			76.9	77.6			44.39	48.36
98	4.09	4.89			6	6			84.2	81.3			44.81	42.61
99	7.17	6.17			9	7			84.1	79.7			36.9	39.21
100	5.47	5.58			6	6			78.9	85.3			40.78	42.46
101	6.9	5.73			8	6			83.3	81.1			37.52	39.89
102	7.97	4.58			10	5			85.5	80.8			34.58	43.66
103	5.37	4.57			6	6			73.9	73.3			39.44	40.47
104	4.52	5.74			4	6			75.6	80			43.07	38.24
105	6.8	8.59			8	9			87.6	82.9			39.43	33.67
106	5.3	7.4			5	7			73.5	75.5			38.04	35.79
107	7.4	3.66			8	4			79	76.1			35.84	45.93
108	4.57	6.93			6	8			84.1	79.8			43.35	35.8
109	5.72	6.45			6	6			76.5	76.7			38.82	38.33
110	5.89	4.44			6	6			76.8	82.5			39.32	45.22
111	3.85	6.71			5	7			81	75.3			45.5	36.49
112	6.76	4.58			9	5			89	87.8			38.73	45.11
113	4.66	7.58			5	8			77	83.3			42.91	36.96
114	7.49	7.08			11	10			90.2	95			36.85	37.2
115	8.31	6.36			11	7			85.6	80.2			33.45	37.75
116	5.19	6.11			6	9			79.2	95.2			40.59	41.36
117	6.27	4.46			7	5			84.8	90.6			39.49	45.06
118	6.86	6.73			8	7			86.6	84.4			39.2	38.62
119	5.18	7.94			7	10			83.8	80.3			40.03	33.33
120	5.14	5.62			6	5			81.9	79.3			41.18	41.06
121	3.19	3.03			4	3			73.8	72.2			45.73	46.24
122	7.16	7.56			8	8			86.1	76.6			38.22	35.4
123	3.82	5.99			4	8			76.2	93.6			44.72	41.67
124	6.47	5			7	6			84.5	76.1			39.59	41.58
125	6.16	5.32			6	8			71.2	84			35.31	41.56
126	6.59	4.97			5	5			72.1	72.4			37.61	39.45
127	4.67	8.98			4	11			70.3	81.9			40.45	32.58
128	4.27	6.17			5	7			79.3	84.1			43.23	39.39
129	7.73	5.99			9	7			82.3	83.8			35.49	40.64
130	5.18	8.48			6	12			71.5	83.5			37.2	32.49
131	8.18	3.89			10	5			80.7	70.7			33.94	41.77
132	5.19	5.56			5	5			70.3	72.9			38.29	39.12
133	2.65	4.77			3	5			76.1	72			47.93	41.65
134	7.28	7.37			9	9			83.7	88.2			37.01	37.62
135	4.81	3.85			6	5			82	70.7			42.46	42.69
136	5.95	6.53			7	7			81.3	82.2			40.15	37
137	3.05	6.19			3	6			68.9	76.7			45.87	39.63
138	5.74	5.87			8	6			81.3	75.6			38.84	37.37
139	7.87	8.44			8	11			71.6	91.5			33.68	34.92
140	5.76	7.77			7	10			86.1	86.6			41.96	36.04
141	2.94	6.32			4	6			75.7	81.7			47.27	38.61
142	6.85	5.88			7	6			80.3	82			37.34	40.6
143	3.62	5.88			4	6			73.2	77.1			44.84	37.8
144	4.4	3.88			5	5			77.1	71			43.18	41.23
145	7.31	5.44			9	6			83.9	78.1			36.11	40.3
146	4.6	7.44			6	7			79	77.1			40.4	36.07
147	7.49	4.26			11	5			87.5	84.6			34.55	44.55
148	4.32	7.11			6	8			79.6	83.9			41.94	37.32
149	2.92	4.28			3	5			78.6	71.5			47.88	41.7
150	4.43	5.25			6	7			79.7	86.1			43.46	42.29
151	4.79	6.91			5	8			78.4	84.7			44.43	38.46
152	5.84	5.92			6	6			75.1	78.3			38.1	41.13
153	8.05	7.78			9	8			81	80.2			34.96	35.93
154	3.77	5.64			5	7			70.8	85			43.23	41.32
155	7.11	6.13			7	7			78.2	83.8			36.58	37.92
156	7.24	5.64			8	7			77.5	85.6			35.8	42.36
157	2.75	6.21			3	6			73	81.3			47.83	39.3
158	6.4	5.52			7	6			78.4	81.9			38.5	41.06
159	4.45	6.4			6	8			84.4	88.7			43.74	40.23
160	6.84	8.39			9	10			80.1	80			34.56	33.33
161	2.99	7.01			3	8			72.3	82.3			46.86	37.06
162	7.11	3.99			6	5			73.6	84.2			36.58	45.6
163	5.83	6.4			6	6			77.5	74.6			39.86	37.5
164	6.35	3.46			7	4			87.6	80.2			40.41	46.76
165	7.41	7.83			8	10			77.7	84.6			36.25	34.88
166	7.73	5.09			9	6			86.7	88.2			36.93	43.8
167	2.92	5.89			3	6			72.8	75.9			46.38	37.61
168	3.62	3.66			4	4			70.7	74.6			43.44	43.43
169	2.53	5.4			3	8			72.5	92.4			48.57	43.24
170	6.4	6.24			6	8			78	79.1			37.2	38.54
171	5.4	7.09			5	8			78.4	83.6			41.21	36.97
172	4.64	7.4			6	8			83.7	84.1			44.33	37.46
173	4.32	4.69			5	7			73.1	81.5			43.09	41.29
174	7.33	5.73			8	7			83.8	85.4			37.41	41.48
175	5.29	5.19			6	7			79.1	87.2			40.62	43.41
176	4.05	5.88			4	7			74.4	82.5			44.42	39.32
177	3.44	5.99			4	7			73.6	81.1			46.54	40.55
178	3.78	5.92			4	9			70.1	92.6			42.27	41.41
179	3.36	7.19			4	10			79	80.2			47.7	33.67
180	5.95	5.93			6	5			74	70.8			38.19	36.9
181	4.96	7.48			6	9			82.7	87.7			42.73	37.32
182	7.58	4.47			9	5			83.6	73.5			36.82	42.12
183	7.19	7.09			9	8			76.9	80.8			33.62	36.01
184	3.4	6.45			5	6			74.1	78.7			45.22	37.99
185	4.72	7.86			6	9			87.3	80			44.58	34.61
186	3.44	4.15			4	5			70.2	80.2			44.11	44.19
187	6.69	4.36			8	5			86.9	77.9			38.45	43.75
188	5.72	6.02			6	6			79.2	74			39.58	38.72
189	6.32	5.17			7	5			83.4	74.2			39.02	40.98
190	6.25	5.05			7	5			82.6	76.3			37.61	42
191	6.55	6.83			8	7			83.8	75.7			38.69	37.01
192	5.49	3.88			7	4			81.3	79.7			40.77	46.84
193	3.47	4.06			4	4			78.8	74.7			44.98	43.37
194	4.01	3.46			4	2			78.3	72.3			43.73	47.79
195	3.54	3.45			4	5			73	77			44.99	45.36
196	2.55	4.95			3	4			81.1	72.3			48.5	42.01
197	3.12	3.73			3	4			73.1	71.8			46	43.61
198	4.61	7.56			5	8			76.2	84.7			42.49	36.57
199	5.39	5.91			7	7			77.3	91.3			39.12	41.45
200	5.45	3.26			6	4			78.2	75.8			40.56	46.41
201	7.13	6.68			8	7			79.7	82.7			35.27	37.32
202	4.28	7.67			5	10			78.7	88.5			42.03	36.56
203	4.71	6.58			7	6			89.1	72.4			43.63	37.62
204	8.57	5.25			11	6			86.5	76.4			33.96	40.07
205	5.78	3.46			6	4			78.6	76.4			39.93	45.39
206	4.44	6.9			4	6			68.4	72			40.97	37.07
207	5.01	5.21			5	7			71.2	84.6			40.09	42.82
208	6.65	7.44			9	8			91	82.6			39.04	36.69
209	4.55	6.29			4	7			73.3	83.6			43.8	39.03
210	5.07	3.16			5	4			83.5	79.1			43.88	46.5
211	6.53	3.93			6	5			77.6	82.1			37.55	45.12
212	5.88	5.99			7	5			83.4	73.8			40.1	39.54
213	7.55	2.6			9	3			85.3	75.3			36.4	48.14
214	5.34	2.18			6	3			75.1	73.6			38.14	48.56
215	3.59	7.41			4	8			74.4	78.1			44.02	35.61
216	7.18	6.83			8	7			79	81.9			36.03	37.36
217	4.94	8.37			5	11			75.5	80.9			41.81	33.39
218	5.74	5.27			7	7			79.3	87.7			37.99	42.86
219	4.47	3.65			5	4			77.1	80.4			44	47.33
220	4.1	6.96			4	7			73.9	79.6			43.02	37.82
221	4.19	7.96			4	10			74.5	83.8			44.2	33.78
222	3.16	4.24			3	5			67.8	81.9			45.02	43.69
223	4.49	6.91			5	8			80	83.5			43.64	38.06
224	7.42	6.05			8	7			83.8	79.8			36.78	39.13
225	5.43	5.24			7	6			85.4	78.2			42.38	41.99
226	7.2	3.9			8	4			81	77.7			36.97	44.11
227	5.19	4.46			7	6			84.9	77.8			41.77	43.96
228	7.08	4.11			7	5			83.7	79.8			37.98	44.52
229	5.31	8.01			6	9			78.3	79.6			40.04	34.27
230	6.13	7.2			7	8			79	81.6			39.03	37.34
231	5.7	6.29			5	7			75.3	82			38.44	39.04
232	4.37	2.68			4	3			72.3	77.9			42.14	48.76
233	2.63	7.2			3	8			73.1	76.4			47.15	34.83
234	10.11	5.03			15	6			90.4	77.1			29.9	40.93
235	7.25	5.39			8	6			77.4	83.4			34.58	42.53
236	5.3	4.44			5	5			71.6	81.6			40.7	43.5
237	6.89	3.59			6	4			79.3	79.4			37.66	45.04
238	5.68	6.68			5	8			74	78.7			38.91	35.55
239	5.5	5.51			6	7			81	89.7			42.22	42.65
240	6.57	4.92			7	6			78.1	80.1			38.45	42.67
241	4.26	6.5			5	10			78.2	92.5			43.83	40
242	4.8	4.97			5	5			81.8	82.8			44.33	43.31
243	5.55	7.6			7	9			81.6	77.8			41.19	34.84
244	7.1	5.44			8	6			85.4	77.6			37.65	40.37
245	6.49	5.8			6	5			73.7	75.4			36.15	40.18
246	7.18	6.99			8	7			80.7	75			36.75	35.08
247	3.37	3.32			3	4			75.9	72.5			46.05	45.81
248	3.78	5.77			4	7			73.2	83.9			45.54	40
249	7.78	7.66			8	10			79.5	89.3			35.69	36.3
250	4.62	5.33			7	7			86.2	79.9			43.14	41.5
251	4.07	5.46			5	5			83.8	74.4			45.26	40.45
252	6.29	5.91			6	6			80.3	76.8			39.54	38.63
253	6.74	3.01			7	3			83.9	76.7			39.1	47.59
254	3.95	4.91			4	6			74.9	85.6			44.63	44.36
255	4.43	7.19			5	9			77.2	86.2			43.56	37.46
256	5.28	3.93			5	3			66.6	67.8			37.39	43.02
257	4.49	6.36			5	7			73.5	82.2			40.94	38
258	7.28	7.18			8	8			84.6	77			37.15	35.78
259	3.47	5.98			4	7			76.6	82.8			46.05	38.79
260	5.21	4.89			5	6			78.5	85.8			40.59	44.27
261	6.53	4.37			6	5			72.3	79.8			36.83	45.01
262	4.23	4.83			4	7			69.7	86.7			42.29	44.13
263	3.72	6.11			4	6			79	75.8			44.96	39.07
264	7.57	4.9			8	5			79.9	85.5			35.37	44.27
265	4.33	5.58			5	6			81.5	77.6			44.5	38.61
266	7.29	7.79			7	8			81	71.1			36.72	34.19
267	3.22	6.33			4	6			73.7	80.9			45.75	39.61
268	5.34	5.92			8	7			89.1	82.8			42.63	41.14
269	5.5	8.42			6	10			76.7	83.4			40.9	34.49
270	6.61	7.48			7	9			78.6	82.5			38.34	36.3
271	5.37	7.35			6	8			79.1	79.5			40.78	35.81
272	3.49	7.95			3	10			77.7	81.5			47.2	34.43
273	4.24	6.45			5	7			76.8	76.9			44	36.7
274	5.3	5.56			6	6			82.8	82.5			42.14	41.67
275	4.88	5.55			5	8			70.7	88.4			40.82	41.92
276	6.27	3.9			7	4			74.4	72.6			35.84	41.8
277	2.22	6.02			2	6			70.5	82.9			48.11	41.21
278	4.32	5.16			5	6			82.4	81.4			43.48	40.59
279	3.58	6.52			5	9			76.3	86			45.02	38.24
280	6.95	5.77			8	6			74.8	75			35.86	38.11
281	3.71	4.81			4	5			75.6	76.8			44.19	41.59
282	4.78	5.18			6	8			85.2	86			43.95	41.6
283	3.32	3.99			3	5			69.4	75.1			45.18	42.23
284	4.51	6.06			5	7			77.6	86			42.41	40.99
285	5.36	4.8			6	5			78.9	81.8			40.59	43.99
286	6.93	4.9			8	5			87.6	81.2			38.82	43.48
287	6.74	6.24			8	6			82.9	80.4			37.54	38.62
288	5.62	5.02			6	6			75.2	82.9			39.26	40.11
289	6.91	5.05			8	6			83.1	80.4			37.65	42.83
290	8.52	4.16			12	4			86.8	66.3			33.1	40.99
291	5.65	4.96			6	6			75.8	78.6			39.47	42.39
292	7.09	7.28			8	9			77.4	85			35.99	37.02
293	6.71	8.23			8	9			82.7	84.4			38.52	34.92
294	6.96	4.06			8	4			84.1	72.6			37.31	44.36
295	3.35	4.12			4	5			72.5	76.1			45.72	44.93
296	3.54	4.14			3	5			69.1	76.9			44.72	44.76
297	4.68	5.73			5	6			72.5	77.1			39.96	40.36
298	5.3	4.8			6	6			71.5	80			39.29	41.29
299	3.29	2.56			4	3			75.8	70.5			45.98	46.52
300	3.88	6.33			5	6			82.5	81.2			45.68	39.22
301	4.4	6.82			5	8			74.2	78.2			41.51	36.19
302	4.09	5.45			4	6			77.5	83			45.14	41.43
303	2.97	7.12			3	8			70.7	82.1			46.22	36.38
304	3.57	5.24			4	6			76.2	78.3			45.3	41.87
305	4.57	6.23			5	8			73.7	92.1			42.08	40.96
306	2.77	8.51			3	11			74.9	88.4			47.47	34.18
307	5.17	5.83			6	6			77.6	80.9			40.37	40.21
308	6.13	6.37			6	6			78.5	76.6			40.17	38.84
309	5.42	7.03			5	8			78.5	82.2			41.68	35.47
310	3.09	4.68			3	5			72.3	74.2			45.67	40.6
311	4.16	5.14			4	6			77.8	78.9			44.69	42.39
312	6.62	7.51			6	10			78.7	88.9			37.74	36.76
313	6.16	7.24			6	8			81.6	83			39.82	36.01
314	8.02	3.55			10	4			85.5	71.4			35.81	44.08
315	7.09	7.9			8	8			80.9	77.5			37.36	34.5
316	4.72	3.21			6	4			80.9	74.6			43.56	47.22
317	6.17	4.16			6	5			80.6	81.9			39.36	44.83
318	6.07	5.08			6	6			77.1	82.6			39.51	43.56
319	5.37	5.95			6	8			75.7	86.5			38.31	40.16
320	7.82	8.13			9	10			85.5	83.5			36.01	33.65
321	3.9	4.89			4	6			79.8	79.2			46.39	43.32
322	4.54	4.05			5	5			76.1	79.9			42.7	44.92
323	4.61	3.66			6	3			84.1	73.8			43.14	45.4
324	6.42	7.63			7	11			85.3	92.2			39.55	36.13
325	7.65	8.62			8	12			77.5	90.4			35.69	34.1
326	3.33	4.64			5	5			82.8	74			47.27	42.75
327	3.18	4.46			4	5			76.4	74.1			46.63	43.27
328	6.31	7.91			8	10			81.5	89.2			37.26	36.27
329	4.24	4.1			5	5			81.9	76			46.03	44.25
330	4.12	4.72			6	6			78.9	80.4			43.47	41.57
331	3.43	6.41			3	8			73.4	79			46.53	35.46
332	5.87	6.33			6	8			75.6	74.1			38.28	34.75
333	4.36	5.99			6	6			83.5	77.3			43.5	38.83
334	5.12	6.82			7	8			88.1	84.1			41.28	38.06
335	3.63	6.12			5	8			76.6	88.6			45.91	41.08
336	3.54	6.65			5	8			80.2	85.3			45.7	37.95
337	6.93	6.73			6	7			74.6	89.1			37.71	39.33
338	4.74	5.34			5	7			80.2	88.3			44.32	42.92
339	7.66	7.6			8	9			81.4	85			35.84	37.17
340	3.08	6.23			4	7			74.9	86.8			47.16	40.91
341	6.82	4.55			8	6			83.4	80.7			37.06	42.76
342	3.2	6.54			4	8			79.7	82.5			47.44	39.35
343	1.94	4.81			2	5			70.9	73.5			49.44	40.7
344	7.16	7.08			7	9			81.2	83.7			37.74	35.53
345	4.73	7.03			5	9			74.4	88.7			41.63	37.54
346	6.13	4.89			6	6			79.8	83.3			40.17	43.7
347	3.16	5.71			3	8			74	88.7			47.02	41.36
348	3.44	5.15			4	8			68.7	90.1			44.18	43.16
349	6.09	7.06			6	8			80.9	89.8			40.58	38.3
350	3.87	5.63			4	6			73.3	87.1			44.67	42.88
351	7.25	6.37			9	6			89.8	81.5			37.72	39.34
352	2.96	7.99			4	9			81	84.9			46.41	36.09
353	4.49	7.48			5	9			73.7	83.1			43.78	35.92
354	7.36	4.44			9	6			84.4	83			37.17	43.37
355	8.22	6.89			10	7			83.1	81.5			34.1	37.65
356	5.54	3.66			5	3			73.8	72.2			39.19	44.21
357	4.21	3.84			6	4			80.9	73.7			43.84	42.98
358	5.57	6.24			6	8			76.2	90			39.69	40.66
359	2.37	4.26			2	5			67.4	79.6			48.26	44.03
360	7.03	4.58			6	6			75.3	79.8			36.48	43.99
361	6.73	6.41			8	7			82.6	81			37.58	38.03
362	3.4	5.91			3	6			73.8	76.5			46.35	37.79
363	3.9	8.25			5	10			75.6	84.5			44.44	35.08
364	4.59	4.49			5	5			72.5	74.5			40.08	41.98
365	5.02	6.48			7	7			82.3	80.2			41.68	38.57
366	1.44	5.35			1	6			69.3	87.5			51.33	42.69
367	4.44	4.77			5	6			73.8	79.6			43.37	41.71
368	5.31	5.07			6	7			75.4	84.9			41.58	43.57
369	4.14	4.72			3	5			70.6	73.5			44.2	40.3
370	3.04	3.16			3	4			66.4	78.3			44.57	45.69
371	5.72	3.47			6	4			76	74.1			39.5	44.97
372	8.2	4.67			11	5			85.2	74.6			33.98	41.12
373	3.55	7.05			4	9			73.6	84.1			45.06	36.89
374	6.15	6.49			6	7			79.5	80.8			38.23	38.07
375	3.14	4.65			3	5			69.5	74.5			45.04	41.56
376	6.29	8.6			7	11			83.8	84.5			38.53	33.74
377	2.8	6.79			3	7			73.4	82.7			46.41	39.09
378	4.38	6.47			6	7			86.1	78.8			44.62	37.82
379	7.99	4.86			11	4			84.9	74.3			33.14	41.47
380	6.7	5.31			9	6			84.7	78.7			37.6	41.37
381	5.99	5.18			6	5			80.7	76.8			40.64	42.11
382	6.25	6.17			9	8			92.1	80.9			39.39	38.01
383	4.84	4.12			4	4			74.9	71.8			42.2	41.95
384	6.33	7.2			7	8			74.3	75.2			36.92	35.33
385	2.3	6.1			3	7			76.5	78.3			48.42	39.03
386	6.69	5.42			8	6			84.2	77.5			37.48	40.47
387	2.91	7.19			3	8			76.2	85.1			48.11	37.6
388	4.91	6.37			5	6			78.7	78			42.14	38.1
389	6.62	4.88			7	5			78.4	76.1			36.87	42.95
390	4.72	4.47			5	5			80	76.5			43.77	42.23
391	2.84	4.94			3	5			72.6	73.6			47.03	38.6
392	4.98	8.2			5	10			78.3	82.1			40.46	34.65
393	7.85	5.84			11	7			83.8	85.5			33.63	40.71
394	3.19	6.58			4	6			78.5	79.5			46.62	39.31
395	3.99	5.18			5	6			81.5	80.6			44.92	42.09
396	6.9	7.35			6	8			78.9	77.8			37.85	35.29
397	2.87	5.39			4	6			75.9	85.2			47.42	42.81
398	4.72	4.93			5	5			79.6	76.4			43.46	41.68
399	5.42	4.21			6	4			75.3	78.3			40.22	44.87
400	6.32	6.06			8	7			81.1	81.1			37.44	39.73
401	4.59	7.78			5	9			82.1	79			44.58	34.33
402	4.55	5.64			5	6			72.6	78.7			41.03	41.71
403	5.26	6.8			6	7			75.9	76.6			39.25	35.83
404	4.59	3.38			5	4			72.6	75.9			40.63	45.13
405	2.78	5.71			3	8			79	89.7			48.67	41.79
406	5.45	6.94			6	8			79.6	83.7			39.44	36.58
407	5.71	7.41			5	7			74.2	82.7			39.1	37.46
408	3.9	5.69			4	6			69.2	79.7			43.09	40.37
409	2.55	5.73			3	6			71.6	78.8			47.75	39.86
410	3.62	6.86			4	8			68.7	86.2			43.66	38.54
411	6.82	6.93			7	7			81.8	83.4			38.2	38.96
412	4.39	5.56			5	6			79.9	78.8			43.73	39.26
413	6.17	7.14			7	8			82.6	82.4			40.27	37.37
414	2.44	5.83			3	6			75.8	76.6			48.97	39.2
415	5.27	4.75			6	6			75.1	81.9			40.33	43.62
416	5.71	7.01			8	9			86.7	82.7			40.86	36
417	6.84	6.38			6	8			80.1	89			38.23	39.63
418	6.65	6.67			7	8			83.4	84.4			38.97	38.6
419	6.66	7.06			6	8			82.5	88.2			38.36	38.43
420	5.81	8.26			7	9			83.6	83.2			40.23	34.77
421	3.72	6.41			4	7			78.2	79.8			45.7	38.83
422	5.47	8.05			6	10			79.2	81.8			40.03	35.03
423	4.49	5.83			6	7			83.4	79.5			43.52	40.52
424	4.81	9.66			6	13			75.3	84.3			40.67	30.98
425	4.58	6.7			5	7			77.5	74.7			44.39	37.36
426	5.4	6.66			6	6			75.7	81.6			38.05	39.42
427	5.63	8.69			6	12			71	89.6			37.28	33.79
428	4.67	7.06			5	8			70.9	85.6			39.52	37.64
429	3.57	4.17			4	5			70.1	79.6			42.86	45.21
430	4.68	4.65			5	5			80.3	77.2			44.27	43.11
431	6.28	9.61			7	12			81.5	83.3			39.66	31.64
432	5.51	5.34			7	6			85.1	77.3			42.41	40.59
433	6.58	6.23			6	9			77.3	91.9			37.57	40.19
434	6.93	4.21			7	6			79.5	82.9			37.24	44.46
435	4.83	5.55			5	6			74.1	80.3			40.37	39.47
436	6.2	7.77			6	9			77.9	81.8			38.1	35.42
437	5.39	6.92			5	7			77	78.9			40.19	37.98
438	6.37	6.46			7	7			80.5	82.1			39.22	39.31
439	7.61	4.84			9	6			83.3	81.3			36.24	42
440	5.61	7.1			8	8			85.6	76.6			39.45	35.08
441	7.85	7			11	10			89.6	81.9			36.3	34.91
442	5.69	7.23			6	7			75.5	75.1			40.38	35.63
443	6.53	8.84			6	11			68.9	82.6			35.41	33.39
444	7.83	5.75			10	7			79.2	89.1			34.02	42.22
445	8.48	7.54			11	8			84.1	75.2			34.4	34.14
446	8.26	7.36			8	11			78.5	78.7			34.21	32.45
447	4.5	4.92			5	6			70	84.1			39.91	42.04
448	4.66	6.41			5	7			74.7	80.3			42.73	37.91
449	3.75	7.53			4	9			77.4	81.6			45.79	36.18
450	6.99	4.73			7	7			77.7	83.7			37.72	43.28
451	6.29	6.02			7	7			79.5	80.2			37.88	39.18
452	4.73	5.18			6	7			80.8	83.7			42.81	41.34
453	3.38	6.27			4	6			76.5	72.6			45.76	36.15
454	5.81	5.77			8	7			87.6	77.8			39.97	40.38
455	5.38	7.99			7	9			88.5	83.8			42.59	35.88
456	5.54	8.16			6	10			76.5	80			39.86	34.15
457	4.97	6.12			7	6			85.6	78.3			43.48	37.94
458	6.66	6.03			6	6			78.4	74.5			36.3	38.84
459	6.84	5.63			6	6			80.1	74.4			38.34	39.39
460	4.38	4.94			5	6			75.7	72.3			41.88	40.3
461	7.23	8.72			7	11			85.2	82.8			38.32	33.68
462	4.87	4.5			5	5			72.4	79.8			41.68	43.72
463	5.53	3.54			6	5			79	80.5			39.92	44.88
464	5.37	4.31			6	6			78.9	78.1			40.64	42.97
465	4.71	7.29			5	8			73.3	81.4			41.72	36.23
466	8.62	6.12			10	5			83.6	69.7			33.77	38.48
467	3.37	6.95			4	8			71.1	81.9			43.56	37.05
468	2.93	4.88			3	6			72.9	84.4			47.25	43.1
469	4.85	7.94			6	9			80.4	75.2			43.23	33.61
470	3.96	5.68			5	6			75.4	85.2			44.04	42.14
471	4.53	8.05			5	11			73.4	88.1			41.1	33.98
472	4.44	4.9			5	5			75.3	78.3			41.87	41.11
473	5.42	5.13			6	6			79.5	82.8			40.11	42.58
474	3.25	5.95			5	8			76.7	84.3			45.57	38.32
475	3.39	7.38			4	9			80.5	89.2			46.87	37.85
476	9.07	8.73			11	11			81.3	84.3			32.36	33.39
477	3.44	5.51			4	7			77.1	83.6			45.33	42.51
478	7.17	4.11			8	4			82.7	77			37.62	45.01
479	7.01	6.32			6	6			81.8	76			38.52	36.31
480	3.97	8.56			5	13			75.2	87.8			43.38	32.62
481	7.13	8.32			8	10			80.2	84.8			36.08	34.57
482	3	8.2			3	10			72.3	85.3			46.28	34.59
483	5.74	5.34			7	6			84.6	75.9			40.78	40.64
484	5.44	6.2			5	6			76.1	79.3			38.75	38.76
485	6.1	6.95			7	8			77.8	88.7			38.45	39.03
486	4.79	5.63			5	6			70.5	78.8			39.82	40.36
487	5.47	9.37			6	13			74.3	88.5			38.82	31.74
488	4.18	5.24			5	7			75.8	80.7			44.73	39.42
489	5.02	5.9			6	6			82.8	77.4			42.7	39.03
490	4.11	8.49			4	13			72.8	90.4			42.36	32.93
491	4.08	5.19			5	6			79	81.2			45.71	41.4
492	5.26	3.8			5	5			73.9	84.2			40.28	46.74
493	5.31	7.87			6	11			70.2	81.4			37.8	34.06
494	5.92	5.27			6	5			77.8	74.1			39.18	39.96
495	8.29	4.37			11	5			82	81.2			32.89	44.97
496	6.52	6.66			7	7			82.3	81.2			39.25	37.89
497	5.58	6.62			6	6			82.7	76.3			42.04	37.38
498	4.78	3.25			5	4			80.2	78			44.51	46.86
499	6.25	5.65			7	6			70.5	78.5			35	38.36
500	6.66	4.76			7	6			77.1	80.3			35.89	41.62
501	4.56	5.97			6	5			84.5	74.5			43.83	37.55
502	7.41	4.39			10	5			81.8	76.6			34.66	44.75
503	8.25	5.9			12	6			79.7	75.4			30.4	38.25
504	7.46	7.63			7	9			76.1	81.5			36.2	35.13
505	6.75	6.86			8	9			80.8	88			36.25	38.35
506	6.85	6.29			9	8			86.6	93.9			37.24	40.03
507	6.87	7.17			6	7			80	80.2			38.17	37.08
508	6.6	8.15			9	11			83.2	86.6			35.28	34.22
509	4.08	8.98			4	12			79.2	80.6			44.65	31.42
510	6.29	4.61			7	5			80.9	75.2			36.87	42.08
511	3.68	5.81			5	7			83.8	80.1			45.91	41
512	6.01	9.52			6	12			79.4	73.4			39.75	28.67
513	6.13	4.74			6	6			79.3	83			39.13	42.36
514	5.8	5.37			8	6			79.4	78.4			36.29	41.1
515	6.33	5.16			7	5			77	76.1			37.91	40.41
516	4.96	8.11			7	11			89.9	85.6			43.85	34.86
517	2.91	8.74			4	12			68.7	84.9			46.09	32.96
518	8.96	7.51			13	10			89	82.4			32.19	35.67
519	4.93	4.77			5	4			70.1	68.7			39.83	39.39
520	9.12	4.07			12	5			81.3	77.6			31.63	45.14
521	5.06	5.08			6	6			87.6	77.3			43.89	41.42
522	4.34	7.33			6	7			81.9	79.5			44.86	36.47
523	7.38	4.93			9	6			85.5	76.4			36.41	42.22
524	8.59	7.45			12	8			89.5	85.2			34.43	37.42
525	4.32	7.03			5	8			75.8	82.3			43.14	37.99
526	6.65	5.63			6	7			87.5	78.2			40.03	38.9
527	4.98	7.57			6	10			80.1	85			42.46	34.81
528	3.66	4.58			4	6			76.9	80.2			44.88	44.68
529	3.39	7.86			4	8			70.6	80.2			44.53	36.14
530	6.9	7.05			8	9			82.7	77.5			36.2	33.82
531	6.29	4.68			7	5			80.4	78.3			37.66	41.64
532	3.36	6.43			4	7			75.2	83.4			44.96	38.76
533	5.62	4.56			7	6			89	81.3			41.32	43.59
534	8.33	6.37			10	8			79	83.6			32.6	37.33
535	5.14	8.89			6	13			86.1	90.2			42.63	33.38
536	5.26	7.57			7	9			86.3	79.8			42.84	34.5
537	5.92	7.25			6	8			76.4	84.7			38.28	36.97
538	6.54	8.12			8	12			86.7	93			38.86	34.96
539	5.29	7.14			7	8			85.3	71.8			41.57	33.8
540	8.17	6.45			11	6			82.4	78			34.78	37.85
541	6.57	7.48			7	9			82.8	82.9			38.76	36.5
542	3.35	6.81			4	8			71.7	79.7			44.33	37.54
543	3.49	5.57			4	6			80.7	83.2			47.2	42.12
544	9.33	9.4			13	13			84.8	87.1			32.02	31.41
545	4.95	8.38			5	10			78.6	78.4			42.71	33.4
546	8.01	7.95			8	10			81.6	83			35.57	34.58
547	5.7	5.06			6	5			78.4	73.4			40.59	40.82
548	5.13	4.43			6	4			80.6	69.8			41.96	40.72
549	6.82	6.5			7	8			83.1	85.7			38.2	39.21
550	3.04	7.24			4	9			75.5	84.9			48.08	36.71
551	7.05	4.84			7	6			80.3	84.2			36.47	43.35
552	6.25	2.87			7	4			84.5	70.2			40.03	46.83
553	2.59	3.53			4	4			75.4	74			47.08	45.63
554	5.4	6.57			6	7			78.9	79			39.59	37.24
555	3.14	6.02			4	7			73.9	78.4			45.78	37.69
556	5.18	9.89			6	12			85	77.8			43.59	29.93
557	5.99	5.62			7	8			87.7	90.4			41.45	41.22
558	7.31	6.83			8	7			78	78			35.91	35.98
559	4.7	4			5	6			74.6	81.8			40.98	44.1
560	8.82	6.41			10	8			82.7	80.9			33.33	36.55
561	4.46	6.77			7	6			89.5	78.1			45.31	38.63
562	5.53	6.95			6	8			84	78.8			42.43	36.63
563	6.41	4.83			8	5			75.2	76			35.57	40.21
564	4.54	6.91			5	9			75.4	81.3			41.2	35.35
565	6.44	5.31			8	7			77.3	87.5			36	42.61
566	8.83	3.79			11	4			83.8	78.6			33.39	45.92
567	5.71	7.33			5	8			66.1	80.5			38.95	37.09
568	6.98	7.3			8	9			89.2	82.1			39.16	36.04
569	7.61	7.58			9	8			84.7	85.6			35.64	37.25
570	8.09	5.61			10	7			81.7	84.9			33.99	41.48
571	4.53	5.11			5	6			81.8	81.7			43.19	43.18
572	6.63	4.75			8	5			84.8	75.1			39.49	41.18
573	7.18	8.19			8	11			84	86.1			38.13	34.91
574	5.23	5.81			7	7			85.2	85.8			42.26	40.47
575	2.54	6.81			3	9			72.6	85.9			47.96	37
576	4.95	6.74			4	7			73.1	75			40.53	35.94
577	7.9	7.84			10	8			81.2	80.1			34.93	35.44
578	5.46	8.57			6	10			84.9	83.9			42.81	34.61
579	4.87	9.66			7	14			85.4	73.9			41.2	27.06
580	5.25	7.24			4	9			68.8	80.3			39.22	35.16
581	8.43	6.27			13	8			92.6	88			34.52	39.5
582	6.13	7.66			7	7			78.1	76.2			36.12	36.24
583	2.83	6.41			3	7			73.9	78.6			47.71	38.17
584	6.33	6.91			7	8			81.9	82.6			38.68	37.97
585	5.49	6.08			5	7			75.5	78.9			40.15	38.35
586	7.09	4.54			8	6			81	74.5			37.02	39.5
587	7.06	9.47			8	12			81.4	83			36.47	31.39
588	5.2	5.45			8	7			90.6	87.1			43.09	41.39
589	3.88	8.15			5	10			71.5	83.3			42.36	34.43
590	5.3	2.35			6	2			76	69.2			39.84	47.71
591	4.23	7.6			5	8			84.2	84.2			45.97	36.77
592	6.78	7.71			7	10			77.8	85.8			37.39	34.99
593	6.39	7.62			8	10			90.1	85.9			40.35	34.9
594	4.43	2.91			6	3			75	71.8			41.01	46.15
595	7.55	3.77			9	4			89.1	71.5			37.33	43.82
596	3.69	7.11			5	8			81	85.6			46.08	37.69
597	7.87	8.02			9	11			78.7	89.2			33.59	36.05
598	6.49	7.27			6	8			73.2	80.9			38.11	37.1
599	7.62	6.61			9	8			83.6	83			35.93	37.79
600	8.13	10.72			11	17			83.3	80			34.09	25.76
601	9.13	6.1			12	6			83.3	73.3			32.55	38.72
602	7.28	9.85			8	15			84.6	89.4			36.68	30.81
603	4.56	6.33			6	6			87.1	79.7			43.93	39.08
604	4.36	4.22			6	5			83.7	78.2			44.35	43.97
605	6.78	2.97			8	4			84	79.6			36.62	48.73
606	5.54	8.93			7	11			85.4	83.2			42.27	33.21
607	6.29	9.26			7	14			84.2	92			40.4	32.25
608	3.96	8.55			5	13			80	92.6			44.63	34.07
609	6.54	6.98			8	8			90.8	84.1			40.29	36.93
610	6.64	4.72			8	5			90.1	75.7			39.3	42.39
611	7.05	6.92			9	7			88.2	74.9			37.64	35.91
612	4.64	6.17			5	7			80.7	81.8			44.86	39.17
613	7.22	7.08			8	9			72.5	81.2			34.2	35.42
614	3.99	6.71			4	8			77.8	81.1			44.73	36.84
615	4.17	5.71			5	8			79.8	84			44.99	39.84
616	5.17	6.93			7	8			85.9	84			41.72	38.23
617	6.44	8.35			8	11			84.1	89.7			37.59	35.15
618	5.95	6.88			7	8			86.7	85.2			40.74	38.63
619	5.99	5.85			7	8			82.7	87.9			39.97	40.12
620	2.47	5.06			3	6			72.1	84.1			48.48	42.38
621	7.11	7.79			7	9			81.7	85.8			38.46	36.12
622	5.06	8.02			6	9			77.1	82.1			41.92	34.62
623	3.25	3.05			4	3			73.4	75			46.09	47.42
624	5.54	6.19			6	8			75.6	89.6			37.47	39.32
625	7.31	4.66			9	6			79.6	81.2			35.26	43.97
626	6.1	7.64			6	10			81.2	87.9			40.03	35.66
627	5.08	7.74			6	9			84.8	84.2			43.53	35.62
628	3.94	5.56			5	6			78.2	72.4			45	38.07
629	9.01	4.21			10	5			77.8	83.1			31.85	45.66
630	6.77	7.61			8	9			83	83.4			37.12	35.89
631	6.82	5.25			7	7			79.5	87.4			37.1	41.84
632	2.03	6.17			2	7			70	84.1			49.53	38.87
633	1.97	6.1			2	7			70.2	78.7			50	38.18
634	2.28	7.62			3	10			63.9	78.2			47.02	33.15
635	7.93	5.61			9	6			79.1	85.1			35.02	42.16
636	7.22	3.79			7	4			81.3	73.4			37.54	44.26
637	3.11	6.62			3	6			74.1	75			47.3	38.01
638	7.29	7.63			8	11			78	91.7			35.45	36.43
639	4.61	4.7			5	5			80.1	79.4			44.14	43.55
640	6.53	8.12			7	11			77.8	87.1			36.94	34.88
641	7.08	4.12			7	5			77	75.5			37.52	43.2
642	6.87	6.17			7	7			82.8	84.2			38.11	40.06
643	7.85	7.08			9	8			83.2	84.8			36.14	38.34
644	6.48	6.29			7	6			81	80.6			39.42	39.27
645	6.89	2.75			6	3			72.8	70.8			36.42	46.35
646	4.12	6.06			6	7			84.7	82.1			44.96	38.82
647	8.38	4.67			9	5			77.2	67			33.66	39.33
648	3.44	3.2			4	4			77.3	76.8			45.93	46.12
649	5	7.62			5	10			75.5	77.9			41.33	33.08
650	8.42	4.26			10	5			80.5	71.9			33.85	41.91
651	4.79	5.74			5	8			72.2	86.5			41.86	40.97
652	6.72	2.94			7	4			79.6	72.7			37.8	45.75
653	4.47	3.92			4	5			70.4	80.1			42.83	44.19
654	4.8	6.89			5	7			74.9	80			42.11	36.72
655	6.17	4.39			6	4			76.8	70.3			38.98	41.88
656	3.82	4.01			4	4			72.4	69.7			43.7	42.33
657	4.06	7.75			4	10			69.1	84.2			42.11	34.39
658	6.02	4.52			6	5			74.7	77.8			37.76	43.2
659	4.91	4.99			5	5			81.7	79.7			43.65	42.13
660	4.26	9.21			4	10			76.6	77.4			45.35	32.04
661	5.37	6.6			6	7			81.7	80			42.74	38.74
662	6.41	6.37			7	7			73.8	78.5			36.44	38.05
663	4.64	6.6			6	8			81.8	87.7			43.04	39.76
664	2.1	8.02			3	12			67.7	91.5			48.71	34.5
665	5.78	5.06			6	6			73.3	79.3			39.04	43.1
666	4.21	5.3			4	6			77.4	78.4			45.36	41.9
667	3.38	6.09			3	8			74.2	91.1			46.06	40.67
668	6.8	4.77			8	5			86.3	76.8			38	43.2
669	5.02	7.02			5	7			71.9	78.2			38.55	36.79
670	3.08	5.32			3	6			75.6	78.2			46.92	41.28
671	5.73	4.15			7	5			81.5	73.7			41.03	42.86
672	7.23	6.58			8	6			78.8	75.4			35.86	37.9
673	5.39	6.02			7	6			84.5	81.7			41.45	39.83
674	5.28	6.42			8	9			91.3	92.4			42.55	40.17
675	4.05	4.01			5	5			80.9	82.5			45.99	44.37
676	7.78	5.26			9	6			78.1	82.5			34.63	41.85
677	5.49	7.52			8	10			90.1	89.2			41.45	35.98
678	4.77	5.22			5	6			76	77.3			42.4	41.56
679	5	4.81			6	6			80.6	87.8			43.83	45.06
680	7.4	2.51			8	3			78.5	75.3			35.89	48.25
681	4.73	3.77			6	3			84.8	72.4			44.24	44.51
682	7.97	8.35			11	11			87.8	83.7			34.42	34.12
683	5.33	8.87			6	12			75.8	85.2			39.16	32.43
684	5.41	7.77			5	10			70.5	86.4			38.53	35.38
685	7.37	6.06			10	7			89.7	80.7			36.31	39.87
686	4.98	5.64			6	6			80.9	81.9			43.81	40.52
687	6.75	3.44			8	4			78	74.1			35.37	44.6
688	6.08	7.57			8	9			88.4	90.7			39.97	37.41
689	8.19	6.46			11	8			85.2	83.5			34.55	36.95
690	3.64	4.45			5	5			82.1	81.7			45.92	44
691	6.84	4.26			7	5			80.5	79.4			38.19	44.96
692	5.02	5.16			4	6			75.6	82.5			41.89	42.79
693	3.23	7.31			3	8			70.8	75			45.32	33.78
694	6.02	5.04			7	6			86.2	78.1			39.84	40.11
695	4.53	3.39			6	4			85.8	69.7			43.84	44.89
696	5.31	4.71			6	5			76.8	79.9			40.27	42.47
697	5.29	8.52			5	10			75.7	86			42.48	34.63
698	8.08	7.15			11	12			89.1	88.9			35.47	34.13
699	5.29	5.41			6	6			79	81.1			40.48	39.11
700	4.69	9.05			6	12			84.1	90.1			43.9	33.11
701	8.03	4.87			11	5			83.8	82.6			33.81	44.43
702	6.36	8.45			7	12			79.4	89.6			38.74	33.9
703	7.13	7.62			9	10			91.6	86.6			38.56	35.42
704	4.06	7.57			5	9			79.6	77.8			42.88	34.91
705	4.82	5.21			5	6			74.8	75.5			40.62	40.14
706	5.95	7.28			7	9			85.5	82.7			41.21	35.28
707	5.98	8.6			6	12			79.5	91.7			38	33.93
708	4.08	3.22			5	4			72.6	73			42.47	45.5
709	7.36	4.38			9	4			79.8	82.7			35.2	45.03
710	7.18	4.23			8	4			86.7	74.9			37.94	42.12
711	5.77	2.46			7	3			85.1	73.1			40.61	47.76
712	5.33	7.74			6	9			85.1	78.9			43.03	34.86
713	7.59	5.35			9	5			79.1	80.5			34.26	42.44
714	4.15	7			5	7			78.4	83.6			44.66	38.51
715	5.8	7			6	8			72.4	86.1			37.05	38.03
716	6.36	8.51			7	12			83.1	89			40	33.44
717	4.15	6.9			4	8			70.7	81.3			42.28	36.47
718	4.05	7.72			4	9			78.9	86.3			44.42	36.44
719	6.58	6.25			6	7			75.3	79.9			37.87	39.44
720	6.17	5.99			7	7			85	78.4			40.66	37.76
721	7.76	9.46			9	13			79.3	83			35.38	30.62
722	4.55	6.8			6	8			78.8	88.7			42.35	38.95
723	2.7	5.31			3	6			78.1	79.9			49.04	41.4
724	4.69	7.15			6	8			82.1	80.5			43.36	35.89
725	3.38	8.01			4	10			78.9	85.8			46.74	35.12
726	2.98	7.22			3	7			75.2	76.7			47.29	36.07
727	5.12	3.12			6	4			77.8	72.7			41.46	44.85
728	2.33	4.75			3	7			77.6	81.5			49.54	40.46
729	5.8	3.86			6	5			76.7	74.4			38.75	43.89
730	2.11	5.71			3	7			64.1	85.2			47.61	41.15
731	7.83	7.26			9	10			80.9	85.3			35.82	35.9
732	5.67	5.22			7	7			78.3	83.8			38.32	41.67
733	5.04	7.13			7	7			85.9	81.5			43.7	36.79
734	4.32	4.54			4	5			67	77			41.81	42.33
735	6.13	6.06			8	7			88.4	83.5			40.98	39.16
736	6.4	2.72			6	3			74.5	72.1			38.68	47.97
737	6.25	7.62			7	10			78.5	85.1			38.86	35.66
738	5.81	3.56			7	5			85.2	77.5			40.74	45
739	5.29	6.71			6	7			75.3	84.6			38.05	38.87
740	6.56	8.58			7	11			79.1	83.1			38.33	33.01
741	5.55	5.14			6	7			79.5	83.3			40.69	41.97
742	6.43	8.27			7	12			83.2	91.7			39.41	35.36
743	5.65	3.05			5	3			72.3	74.7			39.16	46.35
744	8.58	3.65			9	5			79.3	74.9			34.21	43.68
745	6.09	3.74			6	4			72.6	76.7			38.13	45.04
746	7.44	7.95			8	11			80.6	87.3			36.46	34.07
747	3.84	5.4			3	7			68.2	79.8			43.18	41.02
748	4.22	7.47			5	10			78.5	82.6			44.35	34.87
749	8.46	9.44			10	11			80.1	78.9			33.89	31.23
750	3.4	7.46			3	8			69.6	81.3			44.54	36.07
751	5.44	4.04			6	5			83.8	83			42.99	45.56
752	3.88	4.86			6	5			79.1	77.4			45.09	41.59
753	3.12	8.18			3	11			73.3	87.7			47.46	34.29
754	4.3	6.17			4	7			70.3	84.2			42.01	40.36
755	7.01	8.18			7	11			79.1	86.2			37.77	34.3
756	5.98	9.45			7	13			81.5	87.3			39.5	31.3
757	6.25	6.05			7	6			83.1	81.5			39.93	39.15
758	4.29	3.35			5	4			77.6	78.2			44.25	47.01
759	8.16	6.37			9	8			83.3	87.8			35.08	39.97
760	6.17	5.73			7	7			79.2	82.3			39.4	40.03
761	4.94	6.41			5	7			73.4	80.9			40.12	38.36
762	7.12	4.54			6	5			81.6	76.3			37.67	41.68
763	5.83	6.15			6	6			78.7	78.6			40	38.57
764	5.55	5.38			7	6			85	78.2			41.65	39.74
765	7.03	6.7			8	8			78.9	89.4			35.48	39.43
766	8.41	8.77			12	11			90.1	81.5			34.41	32.51
767	3.39	6.02			4	6			75.9	80.8			45.7	41.14
768	7.03	7.53			8	9			85.8	77.7			38.59	34.38
769	6.85	6.68			9	9			89.8	84.9			37.46	36.69
770	4.82	5.47			6	6			79.3	72.7			44.14	38.32
771	6.45	6.25			7	7			82.2	79.6			37.89	38.6
772	5.45	5.52			5	6			79.9	76.8			39.88	41.19
773	5.01	4.17			6	3			78.5	71.6			42.08	43.01
774	6.19	9.53			8	14			90.6	89			39.78	30.4
775	4.9	5.46			6	6			76.3	78.4			39.78	39.63
776	9.05	5.16			12	6			89.2	77.5			32.82	40.73
777	4.45	4.75			5	4			83.3	69.6			43.49	42.03
778	8.24	5.33			10	5			85.1	71.6			34.81	41.17
779	2.41	4.63			3	5			75.7	67.7			48.96	40.21
780	6.25	5.21			7	6			86.6	75.1			39.5	40.65
781	8.63	4.95			12	6			84.5	77.4			32.25	41.96
782	6.73	6.71			6	7			81.3	81			38.04	38.86
783	3.36	6.25			3	7			77.6	79.1			47.07	39.24
784	5.96	3.76			6	4			76.9	73.1			39.78	43.39
785	3.36	8.25			3	10			70.5	81.4			44.26	33.27
786	3.9	5.79			4	6			73.1	75.6			44.77	39.58
787	3.97	2.96			5	4			76.4	79.9			43.57	47.29
788	6.83	2.73			9	3			82.7	76.7			36.27	48.39
789	6.25	4.85			7	5			75.3	74.1			36.8	40.46
790	4.66	7.27			5	9			81.7	78.4			44.05	34.3
791	7.66	5.84			8	7			72.9	82.8			33.48	40.91
792	5.8	5.88			7	7			79.8	82.6			39.22	38.34
793	8.26	7.04			10	9			85	87.5			34.7	37.96
794	7.27	8.52			9	11			88.1	86.3			37.31	34.25
795	5.95	6.9			7	8			78.3	84			38.98	37.5
796	6.67	5.49			6	7			76.4	84.8			36.85	41.19
797	7.09	4.83			9	5			78.4	75.4			34.49	42.69
798	6.33	4.77			8	5			82.3	81.6			36.19	44.09
799	6.17	5.84			7	7			82.4	86.3			40	41.11
800	6.66	4.73			6	6			80.6	79.5			39.32	43.32
801	3.56	7.51			4	10			73	88.5			45.13	37.02
802	4.25	4.69			4	6			68.9	84			41.78	44.23
803	6.13	4.43			7	5			83.9	78.3			40.57	43.39
804	5.9	7.37			7	9			74.8	87.5			34.77	37.19
805	6.52	6.37			7	6			85.8	77.3			39.93	38.04
806	3.4	5.61			4	7			77	84.5			46.31	41.94
807	6.06	4.7			7	5			76.7	75.1			38.69	40.84
808	2.28	6.37			3	6			75.1	79.5			49.3	38.78
809	5.15	5.32			6	6			82.4	74.9			42.86	39.08
810	6.13	5.51			7	6			78.4	76.1			37.02	38.91
811	4.57	7.12			5	8			74.3	81.6			42.56	37.11
812	3.65	6.93			4	9			72.4	90.5			44.26	38.75
813	8.29	7.76			10	9			84.5	75.8			34.86	33.74
814	6.87	3.84			9	5			83.8	78.4			36.06	43.62
815	6.74	6.49			8	7			86.2	81.7			38.73	38.3
816	5.91	5.82			5	7			77.1	81.8			37.55	40.34
817	2.3	7.97			2	10			71.1	81.9			48.91	34.43
818	4.89	3.85			6	4			80.7	80.4			43.14	45.87
819	6.62	7.25			6	9			80.9	84.6			39.04	37.22
820	4.54	8.11			5	10			75.1	81.5			41.1	33.81
821	7.08	5.68			8	7			77.5	79.4			35.86	38.83
822	5.29	7.29			6	8			73.3	81.2			38.66	35.47
823	8.89	9.87			11	14			81.3	82.7			33.09	29.66
824	3.47	9.41			4	13			73.5	86.6			44.29	31.49
825	2.87	5.45			3	7			72	75.4			45.92	37.27
826	5.87	5.53			6	6			80.1	77.8			39.69	40.07
827	6.68	7.16			7	9			79.6	79.3			37.25	34.97
828	5.09	7.25			7	7			82.8	77.3			42.97	37.1
829	5.36	6.33			6	8			75	85.6			38.62	39.74
830	6.22	5.36			8	6			85.3	83.5			39.02	42.79
831	7.25	4.66			7	5			76.2	73.8			36.75	41.63
832	5.14	5.94			6	8			78.9	88.1			42.02	41.62
833	5.34	7.01			5	7			73.2	80.5			41.18	36.69
834	4.36	6.06			6	8			77	88.5			43.54	40.63
835	3.49	5.61			3	6			73.5	78.4			46.13	37.72
836	3.24	9.38			3	13			71.2	78.8			45.42	29
837	5.04	8.92			6	11			80.4	82.3			40.88	33.33
838	7.87	5.45			10	6			80.9	71.5			34.53	37.4
839	7.57	3.98			11	5			86.4	75.4			35.31	43.17
840	4.48	4.06			5	5			72.7	75.7			40.45	44.67
841	7.01	8.95			8	12			78.4	85.5			36.41	31.71
842	4.1	7.15			5	8			78.4	84.3			44.59	37.92
843	4.3	4.52			5	5			77.3	81.7			44.52	42.98
844	7.13	5.55			8	6			78.4	79.8			35.45	40.18
845	3.78	4.75			4	6			75.1	83.2			44.29	43.28
846	4.1	5.01			5	5			79.9	85.9			43.61	44.5
847	7.37	6.58			9	9			85.1	94.1			36.54	39.66
848	6.12	5.74			7	6			82.3	76.6			40.38	38.68
849	5.49	8.61			6	11			80	88.4			40.81	34.67
850	2.72	4.67			2	5			73.1	76.4			47.12	41.9
851	8.41	5.65			11	7			79.6	86.2			32.96	40.34
852	4.15	5.57			6	6			80.2	74.3			43.51	40.39
853	8.33	8.45			10	12			81.5	87.1			33.79	34.31
854	3.44	6.77			4	8			77.9	89.1			47.38	39.38
855	5.58	7.9			6	10			78.1	89.3			38.39	36.08
856	5.12	7.03			7	8			83.4	79.6			41.15	36.28
857	5.74	4.14			6	4			82.2	79.9			41.97	44.1
858	6.41	8.93			6	10			75.1	82.4			39.11	33.01
859	4.44	7.15			6	9			76.3	85.2			41.73	37.15
860	6.57	6.37			7	7			76	82.2			36.57	38.12
861	8.32	6.21			11	7			80.5	81.4			33.61	38.27
862	4.99	6.94			5	8			74.8	87.1			41.28	37.25
863	4.85	5.9			6	6			74.7	77.9			40.43	39.36
864	6.8	6.58			7	7			77.7	77.5			35.75	36.29
865	5.5	4.78			6	5			73.8	75.4			37.98	41.27
866	7.87	8.52			10	11			81.8	90.5			34.48	34.6
867	6.16	5.74			6	8			75.9	87.2			37.6	40.76
868	8.59	5.83			9	7			69.6	80.9			32.52	39.9
869	4.85	5.68			5	6			71.5	81.9			39.4	40.47
870	4.09	4.77			4	5			81.6	74.8			46.14	41.78
871	5.97	7.36			6	9			75.2	79.1			37.77	35.42
872	2.1	8.11			2	10			71.5	85			49.35	34.28
873	5.28	7.49			5	8			69	82.8			36.71	36.48
874	6.25	4.6			7	3			79.1	67.1			36.95	40.69
875	7.19	6.6			7	7			69.9	85.1			34.04	39.57
876	6.42	8.56			8	12			84	89.3			37.06	34.04
877	7.7	5.21			9	6			81	85.3			34.64	43.56
878	6.57	6.57			7	7			82.4	82.3			37.7	37.96
879	4.91	4.87			6	6			78.8	89.7			40.77	44.72
880	2.2	6.87			2	8			72.2	80			48.02	36.22
881	7.58	3.73			9	5			85.6	80.1			36.49	45.51
882	5.67	6.32			7	6			83	76.5			38.91	37.65
883	4.72	6.93			6	9			78.2	89.3			41.08	38.54
884	3.94	4.79			4	5			71.2	73.8			42.77	39.83
885	4.33	6.92			6	7			82.7	77.5			44.67	36.15
886	7.1	7.44			8	8			87.6	85.1			38.13	36.1
887	5.37	7.91			6	10			75.8	85.8			37.92	35.48
888	9.07	5.3			13	5			85.4	75.3			32.46	39.3
889	8.62	8.37			12	10			90.9	81.1			34.28	34.25
890	4.46	4.65			5	6			74.4	81.5			42.83	44.05
891	5.39	4.61			6	5			71.7	74.4			37.47	41.14
892	6.59	4.45			8	5			83.2	82.9			37.71	44.91
893	4.61	6.25			5	6			83	81.4			44.44	38.23
894	4.7	5.89			6	6			86.6	83.9			44.86	41.64
895	5.14	6.74			6	8			75.4	81.3			38.49	37.08
896	4.73	5.02			5	6			77.7	80.4			41.12	42.23
897	3.6	4.73			5	5			77.2	77.1			44.5	42.24
898	4.4	3.9			6	4			88.2	76.5			45.27	44.85
899	8.1	5.81			10	7			82.7	87.3			34.34	40.76
900	4.83	6.45			4	7			72.7	75.2			42.65	36.95
901	4.72	7.15			6	9			79.8	84.4			40.92	36.3
902	4.08	4.4			4	4			77.7	75.8			45.36	43.25
903	8.37	8.95			9	12			78.6	88.1			33.88	33.17
904	3.65	5.83			4	6			77.8	73.1			44.28	37.24
905	4.14	5.73			4	5			70.9	75.1			42.34	39.81
906	8.8	6.76			13	9			90.2	87.7			33.44	38.66
907	5.81	6.1			7	6			83.1	70.6			38.95	37.78
908	5.08	4.89			7	6			83.2	83.6			41.08	43.8
909	4.98	6.41			5	6			82.3	78.9			42.93	39.73
910	7.08	6.09			9	6			81.2	80.8			35.22	40.54
911	7.64	6.99			9	8			87	86.2			36.81	36.9
912	5.62	3.12			6	3			83.6	72			42.06	45.97
913	7.22	6.27			8	7			84.4	72.5			37.08	34.92
914	6.43	6.86			8	7			82.6	82.8			37.94	38.86
915	4.78	5.98			6	7			79.7	80.4			44.05	39.93
916	6.11	5.54			8	6			88.9	77.5			40.46	38.93
917	5.14	4.11			5	6			79	81			42.98	44.88
918	5.63	5.65			6	6			68.5	78.1			38.07	39.73
919	6.73	3.78			8	5			87.6	81.2			38.27	45.91
920	5.47	5.04			5	6			71.4	80			38.55	41.75
921	4.23	3.84			5	4			81.6	77.7			45.3	45.56
922	3.74	6.31			4	7			73.8	94.6			44.66	41.16
923	3.37	4.34			3	5			70.8	74			46.29	42.83
924	7.42	6.79			8	8			78.3	83.4			35.14	38.57
925	8.03	5.39			10	6			80.3	77.5			33.58	41.69
926	6.49	4.7			6	5			80.7	77.6			38.56	42.11
927	5.24	4.97			5	6			71.7	75.2			39.83	40.58
928	5.94	6.64			6	7			81.1	81			39.5	39.3
929	4.99	5.51			5	7			73	88.6			38.68	42.75
930	3.15	5.29			4	7			75.7	85			46.18	41.41
931	3.69	7.55			5	10			77	90.9			43.55	37.27
932	4.17	4.76			5	5			83.7	76.3			44.98	41.13
933	6.01	7.27			6	10			77.7	86.9			39.34	36.24
934	6.36	4.66			8	6			90.2	83.2			39.87	44.25
935	7.09	6.32			9	6			80.1	77.2			35.65	38.46
936	5.65	5.17			8	5			90.7	74.9			42.23	38.58
937	5.8	8.57			6	12			82.4	89.7			41.86	34.36
938	6.67	4.49			7	6			85.3	85.8			39.55	44.17
939	7.66	8.04			9	9			89.8	84.7			37.54	35.21
940	6.63	7.48			8	8			88.5	82.6			39.54	36.56
941	4.31	6.36			4	7			82.5	76.2			44.81	37.67
942	2.97	7.42			3	9			77	88.2			47.83	37.03
943	7.69	5.25			9	6			75.4	76.7			33.6	40.27
944	4.9	6.6			5	8			76	80.4			41.76	36.55
945	3.01	7.14			3	8			75.1	81			46.79	37.12
946	4.99	6.85			5	9			76.6	88			40.64	37.62
947	4.19	6.13			5	6			76.1	78.1			44.63	38.82
948	6.57	5.22			9	7			80	78			34.17	40.34
949	6.47	8.83			7	11			84.6	83.8			38.44	32.78
950	7.16	6.31			8	8			86.7	89.1			38.15	40.79
951	7.89	2.16			10	2			87.7	67.8			35.36	49.64
952	3.35	4.96			4	6			78.4	84.6			46.1	42.74
953	6.84	9.04			8	12			88.4	89.1			38.46	33.33
954	4.54	6.92			5	8			78.7	76.4			44.57	34.86
955	7.51	5.26			8	4			79.3	69.2			35.83	37.91
956	4.3	8.43			4	11			69.9	83			41.91	33.15
957	6.13	8.66			6	11			76.8	85.3			38.83	34.21
958	6.46	4.96			8	6			84.8	80			38.99	41.35
959	8.99	3.78			13	5			85.9	81.4			31.37	44.75
960	4.36	5.68			4	7			71.3	90.6			44.7	42.74
961	3	5.67			3	8			79.3	89.1			48.15	41.44
962	4.29	6.63			6	9			83.2	88.7			44.85	38.5
963	7.12	2.6			7	3			79.2	75.7			35.67	49.53
964	4.32	5.48			5	7			76.7	78.3			42.39	38.82
965	6.44	6.41			5	7			81.3	77			40.04	37.48
966	6.25	5.41			8	6			92.1	86.1			40.6	42.55
967	4.06	4.95			5	7			74.5	88.3			43.17	42.83
968	6.17	6.22			8	6			86.2	69.8			39.39	36.18
969	6.01	4.09			7	3			77.4	69			37.1	42.34
970	8.2	7.52			10	9			85.5	85.8			34.53	36.13
971	3.68	4.96			4	6			72.3	73.5			46.15	40.51
972	3.2	9.53			5	11			67.1	78.4			43.74	31.2
973	6.01	6.13			8	7			88.6	85.7			41.19	40.82
974	8.02	5.95			10	6			89.4	78.9			35.46	39.37
975	6.24	4.09			8	5			90.7	80.3			40.79	45.02
976	6.01	4.51			8	5			88.5	82			41.18	44.49
977	7.48	4.46			9	4			77	72.4			34.94	41.96
978	7.42	6.71			8	8			80.4	83.7			35.81	37.98
979	6.78	7.99			7	10			82.3	84.6			38.83	35.5
980	5.33	2.63			6	4			85.6	78.9			43.5	48.61
981	5.23	3.75			6	4			80.6	68.3			40.96	42.83
982	7.4	4.51			7	5			76.7	73.9			35.44	42.67
983	3.67	5.16			5	6			79.4	85.6			45.03	43.15
984	4.29	4.52			5	5			73.9	79.7			43.82	43.6
985	5.27	7.41			6	9			84.7	83.2			41.95	36.04
986	2.97	8.25			3	11			79.3	90.1			49	35.46
987	6.06	8.1			7	10			83.3	82.4			40.09	34.86
988	6.58	4.71			6	6			77.6	77.2			37.27	42.38
989	5.05	7.3			6	8			85	83.8			42.79	36.68
990	6.22	5.58			9	7			89.4	83.8			40.19	39.97
991	4.4	7.3			4	10			69.4	79			41.67	33.52
992	4.14	7.37			5	8			80.2	83.9			45.33	37.48
993	7.2	3.73			8	4			81.8	70			36.23	43.71
994	6.41	9.68			6	14			80	89.6			39.22	31.29
995	6.61	4.63			7	5			80.6	83.2			37.48	43.59
996	6.02	4.02			7	4			79.8	76			37.77	44.16
997	7.08	6.78			8	8			81.6	84.9			37.28	38.1
998	6.66	4.68			7	4			78.4	80.2			36.77	43.8
999	4.92	5.96			6	6			83.3	78.5			42.45	38.27
1000	7.12	2.94			8	4			77.3	74.2			34.9	45.98
1001	6.31	3.4			7	5			87.2	73.2			40.49	45.39
1002	6.21	3.83			9	4			91.7	75.2			40.41	45.65
1003	4.97	8.49			4	10			72.4	83.5			42.11	34.29
1004	3.78	7.52			4	11			72.8	90.9			44.28	36.49
1005	5.38	8.28			5	11			79.1	81.8			42.68	31.89
1006	7.82	7.59			11	8			88.7	77.4			35.96	35.44
1007	7.36	4.15			9	6			86.5	81.6			36.91	45.14
1008	4.88	8.7			7	10			84.7	82.3			41.17	33.97
1009	5.35	6.92			6	8			81.4	77.5			40.66	35.25
1010	3.89	9.74			3	14			70.8	83.5			44.95	29.72
1011	3.49	5.67			4	6			77.7	69.2			46.21	35.68
1012	4.33	5.35			5	4			79	67.8			44.04	39.18
1013	3.08	7.05			3	10			72.2	92.1			47.99	38.16
1014	6.02	6.71			7	7			76.8	76.5			38.48	36.99
1015	2.59	7.13			3	8			76.7	78.1			48.03	37.15
1016	8.81	6.77			12	8			83	83.2			32.82	38.29
1017	5.58	3.7			7	4			83.5	68.5			40.96	43.63
1018	4.69	7.55			5	7			72.7	76.9			40.24	35.7
1019	4.76	9.02			5	12			69.6	83.8			40.22	31.43
1020	3.36	4.93			4	5			72.3	72.8			46.01	39.4
1021	2.34	4.71			3	5			73	73.4			48.9	42.58
1022	5.55	7.38			7	9			78.9	82			40.03	36.76
1023	1.8	7.12			2	7			69.9	77.5			50.25	36.75
1024	2.84	4.53			3	5			73.8	78.3			47.34	42.88
1025	6.07	6.25			5	7			77	77.9			38.49	37.48
1026	3.36	5.32			5	6			78.4	77.9			44.91	40.79
1027	3.32	4.09			4	6			78.3	83.2			46.82	43.83
1028	8.03	4.24			11	7			87.6	87.2			34.8	45.18
1029	5.08	6.74			6	7			81.2	77.6			43.17	37.15
1030	5.92	7.89			7	11			83.6	93.3			40.81	35.75
1031	4.78	5.44			5	6			82.8	77.7			44.05	40.63
1032	3.86	4.54			5	4			76.8	71.8			44.14	41.09
1033	5.41	7.84			5	9			75.9	80.7			40.2	34.85
1034	5.34	7.62			6	9			78.4	77.8			39.63	35.23
1035	5.88	7.99			8	9			88.7	81.7			40.4	35.01
1036	7.28	7.87			9	9			85.3	81.3			35.48	35.2
1037	7.27	4.73			8	5			78.4	74.3			35.85	41.71
1038	5.8	7.16			5	6			71.7	77.3			37.56	37.59
1039	4.25	6.09			5	7			81.1	79			43.58	36.71
1040	4.66	7.39			5	8			73.2	76.5			41.05	35.25
1041	5.33	6.19			6	7			81.8	78.9			43.05	38.2
1042	6.88	3.27			6	4			80.4	70.4			37.55	45.95
1043	6.22	8.44			8	11			91.1	86.3			40.18	34.03
1044	1.89	8.53			2	9			71.5	75.5			49.83	33.19
1045	3.53	6.85			5	6			79.3	72.6			45.09	36.27
1046	4.89	8.05			7	10			86.5	84.4			43.25	34.91
1047	6	4.53			5	6			78.4	81.2			40.7	43.55
1048	2.93	8.63			3	12			69.6	82.5			45.49	32.47
1049	2.12	7.17			3	9			74.4	85.1			49.18	37.21
1050	6.2	7.4			7	8			82.7	76.3			38.11	35.53
1051	6.25	9.8			6	15			77.6	86.2			38.84	30.28
1052	6.42	8.24			8	10			94.8	82.5			40.88	34.04
1053	6.82	8.31			7	10			86.4	79.1			39.35	33.21
1054	4.2	8.38			6	10			82.6	82.8			44.78	33.99
1055	4.31	9.23			5	11			77.8	80.4			44.57	31.88
1056	6.61	6.1			7	6			83.3	81.6			39.29	40.82
1057	6.41	4.76			6	5			81.2	76.3			38.61	42.46
1058	7.41	6.7			9	7			83.2	79.1			35.86	38.4
1059	4.97	7.84			6	8			75.7	80.4			40.24	35.78
1060	3.45	9.22			4	13			73.9	87.6			45.6	31.69
1061	10.05	4.88			16	6			93.4	83.4			30.55	42.02
1062	5.12	9.99			6	15			87.9	87.2			43.94	30.05
1063	5.29	7.05			5	8			74.1	82.2			39.12	37.28
1064	4.88	4.63			5	5			76.7	78.6			43.37	41.46
1065	3.5	6.45			6	6			82	75.5			44.97	37.13
1066	4.31	7.46			5	9			83.9	85.3			45.44	36.83
1067	4.15	6.84			4	8			74.9	73.7			44.3	34.75
1068	5.89	3.63			7	3			78.3	76.1			37.65	46.68
1069	6.33	4.71			8	5			89.4	78.8			40.18	41.6
1070	4.95	8.13			5	9			76.3	76.5			41.44	32.98
1071	5.45	8.12			7	9			90.5	79.5			42.49	35.3
1072	4.17	4.49			5	5			77.8	73.5			43.46	41.6
1073	7.35	7.51			9	9			80.2	78.8			35.53	34.28
1074	4.79	2.94			5	4			75.5	74.1			40.49	46.28
1075	3.77	5.06			5	6			75.6	78.5			43.76	41.4
1076	5.04	8.55			5	12			72.8	87.2			38.86	33.39
1077	8.09	8.6			12	10			87.4	80.9			33.44	33.75
1078	4.65	4.91			5	6			76.9	80.2			41.82	43.21
1079	7.91	5.26			10	6			86.2	85.2			34.94	42.37
1080	7.02	5.92			7	6			81.4	81.3			36.27	39.93
1081	8.72	6.4			12	8			86	86.3			32.62	38.72
1082	7.74	4.26			11	5			93.1	82.9			34.62	44.83
1083	6.37	8.98			6	12			76.8	85.1			37.81	31.71
1084	7.84	4.54			9	5			80.6	77.9			34	42.11
1085	4.38	3.93			6	5			83.1	80.1			44.44	45.02
1086	4.57	5.16			4	6			73.7	84.7			42.86	42.98
1087	3.22	6.44			4	7			80.8	77.3			47.69	35.62
1088	4.91	8.07			5	10			74.4	89			41.05	35.09
1089	5.4	7.19			5	8			78.5	82.6			41.3	36.95
1090	4.9	7.18			7	8			90.1	82.3			42.74	37.63
1091	7.1	6.62			8	6			84.7	74.1			37.44	36.98
1092	4.66	7.19			6	7			85.2	69.1			43.63	33.41
1093	8.32	6.61			11	8			91.9	81.7			35.42	39.04
1094	5.02	8.35			6	10			84.9	78.8			43.92	32.64
1095	6.17	6.17			7	7			79.6	80.5			39.56	38.97
1096	2.81	5.16			4	6			78.7	74			47.22	40.82
1097	5.7	7.9			7	9			91.3	82.2			41.84	35.3
1098	8.04	6.43			11	6			88.5	74.4			35.14	38.74
1099	3.4	6.8			5	7			80.4	71.7			46.65	33.72
1100	6.48	7.97			7	11			81.3	85.6			37.34	34.49
1101	1.93	7.46			2	9			74.2	84.8			50.35	36.79
1102	4.78	8.92			5	12			73	87.3			40.46	33.1
1103	6.82	5.46			9	6			94.6	74.4			39.16	39.01
1104	5.6	9.41			6	14			83.5	86.2			41.02	30.93
1105	5.32	7.77			6	9			77.6	81.4			42.11	35.49
1106	6.83	9.01			7	13			82.1	87.6			37.78	31.86
1107	7.04	4.9			9	5			88.7	75.1			37.44	41.82
1108	7.06	6.53			9	7			85.8	79.5			36.38	38.31
1109	6.06	5.47			7	7			84.5	83			41.05	41.79
1110	6.48	5.26			7	5			79.6	74.8			36.64	40.12
1111	3.51	5.25			5	5			76.6	76			44.89	40.71
1112	4.83	7.46			5	9			71.1	84.1			39.16	35.85
1113	6.12	7.84			8	9			89.3	81			41.25	35.79
1114	3.86	4.85			4	5			78.3	74.3			43.88	42.47
1115	7.38	4.43			8	5			78.7	79.6			35.85	44.18
1116	7.74	5.29			9	4			79.3	74.8			35.47	40.91
1117	6.73	4.61			7	5			81.5	77			38.87	44.26
1118	5.85	6.33			7	7			83.4	82.8			41.77	38.84
1119	6.02	7.27			6	8			73.4	78.6			35.81	36.3
1120	4.65	4.93			5	4			79.2	76			44.27	40.65
1121	4.56	3.2			5	3			69.7	74			40.59	46.79
1122	6.02	6.73			7	7			83.3	82.6			40.94	38.93
1123	3.66	4.03			5	5			77.3	73.4			45.64	43.25
1124	7.68	6.62			9	6			85.3	79.1			35.94	38.61
1125	4.51	6.4			7	6			90	73.7			42.99	35.65
1126	4.95	6.32			5	7			73.7	82			39.37	40
1127	5.5	6.73			6	7			85.9	82.6			42.07	38.05
1128	4.14	6.08			5	6			81.7	80.1			43.75	41.04
1129	1.79	7.13			2	8			71.5	82.6			50.66	37.48
1130	8.35	4.56			12	4			92	69.4			35.08	41.19
1131	4.58	7.34			5	8			80.2	81.8			43.88	36.6
1132	5.81	8.87			6	12			75.1	88.2			37.55	33.28
1133	7.01	4.98			8	6			81.6	84.1			36.28	43.7
1134	8.85	9.17			12	12			86.9	80.5			33.75	31.51
1135	5.47	4.95			6	6			76.2	80.3			40	43.3
1136	3.86	7.04			5	10			80	83.6			44.62	34.85
1137	7.03	10.56			7	15			77.7	82.9			36.45	28.52
1138	3.25	8.53			3	10			70.6	79.2			46.09	33.27
1139	5.7	9.1			7	11			84.4	80.5			40.46	32.8
1140	6.06	5.19			7	5			84.6	71.7			39.14	38.73
1141	6.94	6.78			7	7			82.3	77.7			37.73	36.9
1142	6.97	9.73			7	13			82.8	85.6			37.76	30.7
1143	6.57	5.51			7	7			79.1	82.2			36.5	41.61
1144	4.24	7.89			6	10			85.8	81.2			45.31	34.97
1145	4.73	8.67			5	11			79.3	82.8			42.71	33.39
1146	3.28	10.26			4	14			75.3	87.5			46.83	30.04
1147	6.35	9.11			8	13			85.2	88.8			38.2	33.02
1148	5.94	5.27			7	7			75.5	85.2			36.09	42.22
1149	5.92	6.74			7	7			79.9	76.1			37.99	36.88
1150	6.48	7.4			7	7			79.9	77.2			39.1	36.88
1151	6.13	7.03			6	7			75.1	83.4			38.74	38.42
1152	6.49	5.61			6	6			81.4	78.6			38.42	39.5
1153	5.3	5.8			7	6			81.6	81.7			41.35	40.53
1154	7.01	8.7			8	10			84.6	78			37.72	32.58
1155	3.34	7.91			3	9			70.4	83.3			45.07	35.07
1156	5.51	6.58			7	8			79.5	87.7			39.11	40
1157	7.65	7.73			9	8			84.6	77.4			36.2	35.5
1158	7	5.27			8	5			85.9	78.6			37.22	41.94
1159	5.75	8.14			8	10			89.7	82.7			41.43	34.64
1160	4.48	6.53			6	7			80.2	77.3			43.93	37.08
1161	8.54	7.03			12	8			91.9	78.2			34.87	36.69
1162	7.81	7.35			9	7			86.8	76.9			36.15	35.7
1163	5.1	5.92			6	7			81.2	83			41.36	40.35
1164	3.39	4.34			3	5			70.9	72.6			45.54	41.21
1165	6.77	6.83			7	7			81.4	77.7			38.49	36.52
1166	6.68	7.49			8	9			79.8	80.5			36.51	34.65
1167	5.98	8.4			7	9			84.1	81.8			39.44	34.28
1168	6.02	5.58			6	7			72.8	87.3			37.98	42.46
1169	5.61	5.54			6	6			76.4	75.6			38.98	39.28
1170	3.06	8.4			4	10			76.3	80.5			45.87	34.13
1171	8.65	5.1			11	6			84.5	72.7			34.08	38.99
1172	5.1	7.15			5	8			74.1	79			39.19	36.83
1173	6.67	6.13			7	7			77.9	82.4			38.1	39.93
1174	8.67	7.21			10	7			80.8	78.3			33.88	37.41
1175	5.95	7.07			7	8			81	75.4			38.58	35.42
1176	6.45	4.84			7	5			77.9	84.1			37.52	44.77
1177	7.49	6.33			10	6			84.9	77.4			34.87	37.57
1178	4.3	6.66			5	7			79.8	83.8			44.1	39.14
1179	6.41	6.71			6	8			78.7	80.2			38.83	36.64
1180	3.68	8.1			5	9			77.3	77.3			44.56	34.41
1181	5.79	7.38			6	7			79.4	81.6			40.86	37.46
1182	5.78	7.77			7	9			87	80.3			41.38	35.18
1183	5.89	6.67			6	6			71.1	78.4			37.94	37.81
1184	7.54	6.63			9	9			86.2	91.6			36.94	39.36
1185	8.15	8.16			12	9			86.6	79.8			33.63	34.59
1186	4.94	4.69			6	6			85.4	82.5			43.97	42.3
1187	4.66	7.42			5	8			79.4	79.1			44.05	35.15
1188	4.76	8.48			6	11			80.1	86.4			43.2	34.25
1189	7.7	6.1			8	6			84.8	77			36.02	40.06
1190	6.04	6.21			8	6			85	78.9			40.89	40.34
1191	5.64	7.22			7	8			79.2	81			41.83	36.96
1192	3.52	6.94			5	7			82.8	80.8			46.05	38.15
1193	6.48	7.81			7	10			83.1	88.5			38.9	36.17
1194	2.94	4.48			3	6			75.3	83.8			47.93	44
1195	3.76	6.22			4	5			77.9	75.3			45.33	39.3
1196	4.9	4.79			7	6			85.9	78.3			43.12	42.64
1197	4.94	7.54			5	9			73.5	78.8			40.19	33.61
1198	4.29	6.2			5	6			82	80.6			44.71	40.21
1199	4.04	5.41			5	5			83	74.2			44.5	39.23
1200	6.79	5.65			7	6			77.5	76.3			36.61	40.7
1201	8.84	5.31			11	4			79.5	71.3			32.26	39.66
1202	5.13	6.25			6	7			78.4	81.5			40.77	38.62
1203	4.41	6.16			5	6			76.8	73.2			41.49	37.94
1204	3.59	6.41			5	6			78.7	74.7			44.7	36.95
1205	7.89	7.11			9	8			85.1	80.5			36.12	36.71
1206	6.78	7.2			8	8			80.3	83			36.4	36.46
1207	5.06	7.41			6	7			84.1	78.8			43.65	36.94
1208	6.92	3.12			7	3			85.6	72.1			38.56	46.82
1209	7.15	7.65			8	9			81.1	78.9			36.46	34.55
1210	6.81	4.84			9	5			88	81.9			39.04	43.98
1211	4.9	3.83			6	4			85.2	73.1			42.95	43.87
1212	6.9	4.43			9	5			83.5	80			36.27	43.95
1213	5.63	5.15			6	6			74.2	72.3			39.34	39.76
1214	6.04	5.86			6	6			74.3	73.8			38.38	38.19
1215	7.81	7.6			9	7			81.4	75			35.36	36.19
1216	6.09	6.12			7	6			77.6	75.8			36.96	38.75
1217	4.97	5.54			6	6			84.4	73.1			43.56	39.96
1218	7.25	6.98			7	8			75.8	78.5			35.74	36.25
1219	5.74	6.92			6	8			74.5	90.3			38.36	39.33
1220	6.98	6.84			8	9			83.7	90.3			37.87	39.1
1221	6.02	8.2			7	10			83.6	81.1			39.8	34.35
1222	4.99	5.4			4	5			73.4	68.2			40.04	37.98
1223	4.73	9.13			5	12			74.9	82.2			42.52	32.25
1224	6.37	7.37			8	7			75.6	70.8			35.28	34.21
1225	5.95	7.47			7	8			75	85			35.19	37.18
1226	5.48	7.57			6	10			78.2	80.1			40.89	33.9
1227	6.17	4.8			7	5			76.6	75.6			37.19	43.23
1228	4.84	6.94			6	6			79.7	76.2			41.05	36.95
1229	5.91	7.45			7	10			89.5	86.1			40.38	35.17
1230	3.79	7.29			5	7			68.7	81.9			44.18	37.41
1231	4.16	8.36			5	10			78	78.8			45.09	33.07
1232	6.94	7.29			7	10			80.2	80.6			37.76	32.24
1233	5.86	6.91			6	6			72.5	83.2			37.65	39.3
1234	2.57	4.82			2	5			73.1	69.2			47.57	38.37
1235	7.44	7.03			9	8			84	83.9			36.41	38.21
1236	4.9	8.66			6	10			85.5	81.1			43.69	33.64
1237	7.85	7.7			9	9			83.4	75.3			35.81	33.66
1238	2.55	4.62			2	6			69.8	82.3			48.2	44.44
1239	4.98	9.19			6	12			80.5	82			41.53	31.9
1240	6.99	8.96			7	11			73.8	82.6			36.71	31.89
1241	2.55	7.87			2	10			69	79.3			47.15	33.71
1242	7.98	5.66			11	6			88.8	78.5			35.02	39.2
1243	5.88	6.37			7	8			81	87.7			39.1	38.72
1244	8.14	6.58			11	8			85	77.9			34.51	34.27
1245	3.21	7.06			3	8			71.7	86.2			45.92	36.97
1246	5.83	6.92			6	8			83.3	85			41.69	38.14
1247	5.4	4.95			7	5			88.8	67.8			42.92	38.86
1248	5.52	7.26			6	8			77.2	80.6			39.96	36.95
1249	5.22	4.78			7	5			83.1	74			42.47	40.62
1250	4.59	7.28			5	9			74.8	81.3			40.83	35.74
1251	6.88	5.74			8	7			86	84.7			38.41	40.69
1252	3.89	6.65			4	5			77	70.7			44.83	37.11
1253	3.56	8.41			4	11			75.6	80.2			43.99	33.04
1254	3.99	4.4			5	4			71.7	70.5			43.97	41.83
1255	5.61	7.74			6	9			83.1	81.4			41.49	35.71
1256	7.5	8.46			9	11			81.8	85.6			36.23	34.2
1257	4.05	8.14			4	10			76.7	82.8			43.69	35.18
1258	5.21	4.99			6	6			78.6	83.9			40.6	44.11
1259	6.2	7.7			6	9			78.1	83.1			38.5	36.35
1260	5.08	7.79			6	10			80.8	87.5			41.48	36.13
1261	3.24	6.49			4	6			71.9	80.5			44.6	39.75
1262	7.16	7.16			7	8			80.5	79.7			37.1	37.05
1263	4.01	6.78			5	6			78.7	79.6			45.41	38.7
1264	4.66	5.53			6	7			82.1	83.6			44.09	42.06
1265	6.3	6.7			9	7			91.7	77.7			40.36	37.41
1266	4.25	4.99			4	6			71.5	82.3			42.51	43.58
1267	4.46	4.86			5	7			78	90.2			43.43	43.78
1268	7.72	7.82			11	10			85.8	76.9			35.11	32.93
1269	5.22	6.76			6	7			71.6	78.4			39.8	35.64
1270	5.08	7.65			4	12			68.8	91.3			39.87	35.37
1271	5	7.03			5	7			73.6	80.8			41.28	37.59
1272	3.28	7.98			3	8			73	74.9			45.89	34.28
1273	6.66	6.28			9	8			89.6	86.7			39.08	39.97
1274	7.53	7.27			10	9			83.1	84.7			34.78	36.27
1275	5.46	5.6			6	6			73.1	71.6			39.85	36.02
1276	3.82	5.18			5	6			75.4	76.2			44	40.77
1277	6.41	5.69			6	5			75.5	66			39.15	35.95
1278	7.53	8.52			10	8			88.5	73.4			36.66	32.97
1279	6.37	7.72			6	9			75.1	81.7			37.5	35.05
1280	5.79	4.75			6	5			74.2	79.1			37.76	42.36
1281	5.84	6.87			8	7			91.2	81.3			41.77	37.01
1282	6.47	6.62			7	7			80.3	79.6			39.42	37.09
1283	7.3	6.48			9	7			87.7	84.9			36.74	40.07
1284	7.21	6.92			9	9			85.2	87.7			37.44	38.14
1285	4.09	8.05			4	9			69.8	81.4			42.8	35.64
1286	4.93	8.95			5	12			73.4	82.8			40.89	32.56
1287	8.7	5.27			10	5			74.4	79.2			32	41.86
1288	5.18	5.66			6	7			77.6	82.6			41.67	40.07
1289	4.96	7.83			6	9			74.6	82.7			39.05	35.52
1290	5.8	4.54			7	6			82.3	82.1			40.33	43.01
1291	4.3	6.1			5	7			70.4	78.1			42.48	39.68
1292	6.08	6.25			6	7			75.8	80.5			37.81	37.57
1293	6.02	5.02			8	5			86.3	72.6			40.52	40.5
1294	5.86	7.7			7	9			75.7	83.3			36.8	35.92
1295	7.88	4.81			9	5			84	67.4			35.54	39.11
1296	8.39	6.41			10	6			80.7	78.3			34.05	38.12
1297	5.24	7.28			5	7			70.6	79.2			39.45	37.05
1298	6.17	6.16			6	8			75	83.5			37.76	39.06
1299	6.66	8.87			6	12			77.9	80.6			37.92	31.41
1300	5.26	7.85			7	10			82.8	84.1			42.23	35.8
1301	6.64	6.6			8	8			77.9	86			36.48	39.57
1302	6.74	7.9			7	9			76	78.7			36.49	34.54
1303	5.87	7.85			6	10			82	88.7			41.38	35.42
1304	7.34	4.82			8	6			82.8	84.2			37.22	42.97
1305	6.36	8.73			6	11			77.1	82.8			39.33	33.73
1306	8.98	4.77			11	5			79.5	82.9			31.5	44.76
1307	8.24	8.54			10	12			85	88.8			35.46	34.62
1308	7.91	4.79			10	5			82	74.2			35.03	41.49
1309	6.17	6.58			6	7			80.3	77.9			39.68	37.97
1310	6.01	6.62			6	7			81.8	77.1			40.87	36.42
1311	5.48	8.49			6	10			77.2	81.2			39.79	33.33
1312	8.24	4.8			11	6			80.8	82.1			33.02	42.76
1313	6.87	4.61			7	4			71.4	74.1			35.14	41.67
1314	6.45	5.13			7	6			84.5	73.8			39.38	38.97
1315	4.45	5.82			5	6			77.6	71.3			43.75	37.21
1316	2.98	6.85			3	6			64.2	76.9			43.99	38.49
1317	5.86	6.86			6	9			79	88.9			39.68	38.45
1318	4.51	4.27			4	5			68.8	75.3			41.03	43.24
1319	6.05	8.24			7	9			86.2	73.7			40.37	33.59
1320	7.17	8.73			8	12			72.2	85.6			34.21	31.34
1321	5.74	5.32			6	6			78.4	80			40.59	41.03
1322	6.21	5.86			6	6			76.5	76			38.45	38.74
1323	4.49	5.52			6	6			76.9	79.5			42.99	39.55
1324	5.18	7.09			6	8			79.8	69.9			42.92	31.83
1325	6.17	7.77			7	11			77.2	88.5			38.8	35.47
1326	4.92	5.94			7	6			89.6	76.2			43.46	38.57
1327	7.96	6.25			9	6			81.2	78.1			34.86	39.63
1328	6.17	5.27			7	6			81.8	72.8			40.36	38.6
1329	5.29	6.45			7	7			85.1	77.6			42.9	38.81
1330	2.8	4.19			3	4			74	73.4			47.02	42.32
1331	4.4	7.62			5	9			75.3	77.9			41.51	33.76
1332	3.03	7.41			4	8			79.5	80.5			47.34	36.54
1333	5.37	7.64			7	9			82.9	79.5			39.86	35.33
1334	6.89	4.38			7	5			75.5	78.3			35.6	44.66
1335	7.18	5.97			8	6			83.9	78.2			37.46	38.82
1336	7.25	6.78			9	7			88	77.8			37.56	37.32
1337	6.83	7.68			7	8			81.5	82.8			38.1	36.54
1338	8.09	6.46			9	8			83.1	78.7			35.03	36.72
1339	6.28	5.8			7	7			82.5	81.1			38.56	38.93
1340	6.52	7.6			7	8			80.1	79.6			38.4	35.71
1341	2.78	6.82			3	7			76.5	79.4			48.21	37.66
1342	6.94	2.78			7	3			81	76.5			37.7	48.15
1343	8.51	6.41			10	7			79.1	80.5			33.13	36.68
1344	8.44	6.53			13	8			89	84.5			32.63	38.16
1345	7.17	4.3			9	4			80.5	70.1			35.71	42.24
1346	7.58	6.75			9	6			79.7	77			35.27	36.9
1347	6.33	6.86			7	10			78.8	86.2			39.22	34.71
1348	3.32	8.24			3	10			70.2	84			44.62	34.67
1349	3.83	8.49			5	11			79.1	83			43.19	33.56
1350	7.96	8.24			9	11			77.3	88.5			33.99	34.51
1351	3.44	9.54			4	13			76.4	84.1			46.65	30.77
1352	4.81	8.33			5	10			72.1	75.5			39.75	32.06
1353	6.65	5.55			7	7			83.5	84.2			39.15	41.28
1354	6.15	4.67			6	5			78.6	71.4			40.5	39.79
1355	4.5	4.68			5	5			76.7	79			43.55	44.03
1356	5.46	4.77			7	5			80.6	72.6			40.48	40
1357	5.23	5.11			6	5			82.2	70.9			42.38	39.11
1358	7.14	6.87			8	8			85.4	75.9			37.5	35.76
1359	4.26	6.17			6	6			80.4	79.1			44.02	39.18
1360	5.34	6.53			6	6			80.7	75.9			42.88	37.16
1361	4.79	7.49			5	8			71.6	85.3			38.96	36.75
1362	7.6	5.27			8	5			79.8	79.7			35.69	40.98
1363	7.01	4.71			8	5			82.8	81.9			36.49	44.34
1364	6.89	5.15			7	5			81.7	75.6			38.46	40.04
1365	3.15	4.01			3	5			76.2	78.2			47.8	45.02
1366	7.11	7.89			7	10			77	88.1			35.73	36.18
1367	7.94	7.97			10	10			85.7	81.4			35.2	34.9
1368	4	5.87			4	5			72.8	76.7			42.86	41.02
1369	8.74	7.2			12	7			88.1	78.4			33.45	36.94
1370	5.15	5.14			5	6			73	85.4			40.98	43.79
1371	6.09	6.2			7	6			80.3	77.3			38.85	39.22
1372	7.68	6.45			9	7			85.3	76.7			36.18	38.38
1373	8.09	7.38			9	7			83	74.8			35.52	36.57
1374	4.56	4.44			5	5			71.5	66.9			40.74	41.11
1375	3.84	7.1			5	7			74.1	79.2			43.49	37.13
1376	4.75	9.53			7	14			80.7	85.1			41.94	31.22
1377	5.53	6.73			6	8			79.9	80			40.07	37.14
1378	8.19	5.36			12	5			87.7	74.2			33.28	39.03
1379	6.92	5.64			8	7			81.2	87.8			38.35	41.74
1380	5.59	8.84			6	10			73.6	74			40.29	32.42
1381	7.07	6.22			6	6			75.5	72.3			37.92	37.42
1382	5.41	4.6			6	5			76.8	78.7			39.69	44.29
1383	3.94	7.43			5	9			78.8	80.3			44.01	35.06
1384	5.96	6.61			5	10			73.5	85.6			37.39	36.89
1385	6.58	4.04			7	4			74.6	71.4			36.25	43.54
1386	6.49	9.16			9	11			93.4	76.3			38.94	30.58
1387	3.49	6.21			4	6			71.4	80.4			43.71	40.56
1388	5.37	4.29			7	6			87.5	78.6			42.29	43.04
1389	8.61	6.62			10	9			80.4	89.7			33.33	39.46
1390	5.2	6.97			5	8			69.7	76.7			37.96	35.99
1391	4.72	5.47			5	6			78	73.5			43.49	39.55
1392	6.87	6.58			7	6			81.1	79			38.61	38.43
1393	4.92	6.25			5	8			73.7	80.5			40.57	36.24
1394	5.17	5.44			5	6			71.3	81			40	41.26
1395	7.5	6.32			9	7			82.4	84.2			35.73	39.03
1396	3.84	6.91			5	8			83.4	89.3			46.29	38.84
1397	4.13	4.26			6	5			82.1	78.4			44.59	44.06
1398	4.99	6.61			5	7			70.6	81.7			38.82	39.35
1399	5.49	4.55			7	5			85.4	73.4			41.42	42.75
1400	3.11	5.74			3	6			69.6	83.7			44.7	41.5
1401	5.59	8.03			6	10			79.6	83.2			41.35	34.88
1402	8.49	10.21			11	15			81.3	78.5			33.33	27.17
1403	6.69	5.49			8	6			83.2	82.2			38.91	41.58
1404	5.25	6.76			6	6			75.6	81.4			40.04	38.2
1405	7.13	6.69			8	8			83.1	89.4			37.24	39.27
1406	10.04	4.81			14	6			81.2	78.9			28.69	42.07
1407	6.67	3.24			6	4			77.2	72.2			38.25	45.82
1408	7.11	8.28			8	11			81.9	83.1			36.87	32.84
1409	5.98	4.64			6	6			76.8	79.1			38.77	43.46
1410	7.45	7.18			8	7			76.9	75.3			35.15	36.4
1411	8.2	5.87			11	7			86	79.9			35.02	38.21
1412	6.13	8.61			7	12			79.8	84.7			39.37	33.92
1413	7.91	6.53			7	7			75.1	74.1			35.47	37.3
1414	3	8.94			3	13			68.3	86			44.79	32.26
1415	7.68	7.67			8	9			81.3	77.2			36.44	33.97
1416	2.26	6.57			2	7			73.9	78.4			48.92	38.01
1417	4.83	4.48			5	5			78.8	75.4			41.86	41.6
1418	5.02	3.22			6	3			80.6	69			42.16	45.53
1419	4.53	6.13			6	7			84.7	82			43.61	38.66
1420	5.6	5.51			5	6			75.5	75.6			39.5	39.05
1421	5.62	5.4			6	6			82.5	82.4			41.36	40.49
1422	4.97	8.37			5	9			77.6	74.1			42.9	32.77
1423	4.15	5.36			4	5			73.1	74.9			42.2	40.8
1424	6.21	7.56			7	6			80.1	69.8			39.73	35.43
1425	6.72	4.73			7	6			83.1	70.4			39.38	38.89
1426	7.82	7.15			9	8			81.6	79			35.16	36.51
1427	5.05	7.4			5	7			76.2	77.3			41.02	36.19
1428	2.84	7.56			4	9			75.4	78.1			47.67	35.14
1429	4.68	8.48			4	10			72	80.7			41.03	33.69
1430	8.44	8.09			10	10			78.6	87.1			33.9	34.83
1431	7.44	7.9			8	9			81.8	84.5			37.08	35.53
1432	5.8	6.54			5	6			71.8	80.6			40.08	37.98
1433	4.97	7.69			5	8			80.5	81.5			44.03	36.26
1434	6.1	7.58			7	9			82.3	82.7			40.35	35.7
1435	6.71	7.88			6	8			74.6	80.1			37.59	35.71
1436	8.01	7.36			10	7			78.9	77.9			33.77	35.61
1437	4.74	5.68			5	8			80.4	88.9			43.64	41.29
1438	5.17	8.4			5	9			81.9	78.5			43.04	34.38
1439	7.06	7.88			7	9			77.4	74.3			37.22	33.19
1440	3.65	4.65			4	5			77	76.7			45.99	41.83
1441	3.74	7.64			4	10			74.5	85.3			45.34	34.83
1442	7.46	7.03			8	9			79.6	81.9			36.63	36.24
1443	5.69	7.31			6	8			86.6	82.6			42.77	36.9
1444	4.72	7.3			5	8			78.8	77.7			43.14	35.58
1445	7.7	8.28			9	11			81.3	87.1			36.29	34.87
1446	7.56	4.59			9	6			83.6	77.7			34.94	42.15
1447	6.76	8.05			8	10			88.3	81.3			38.82	34.45
1448	6.22	2.23			6	3			77.6	75			39.73	48.75
1449	6.33	3.87			6	5			77.4	74.4			36.86	43.41
1450	6.58	5.76			7	6			75.3	75.8			37.41	39.89
1451	7.5	4.83			8	6			84.4	83.9			37.44	44.15
1452	6.21	2.47			6	4			77	75.3			37.9	48.17
1453	7.89	3.39			9	4			80.1	75.5			34.36	44.91
1454	7.2	3.45			8	4			83	75.3			36.9	45.27
1455	4.25	6.33			5	7			69.1	82.5			42.49	39.02
1456	6.66	0.68			7	1			78.1	52.7			36.02	54.84
1457	6.53	4.69			7	5			79.1	70.6			38.31	41.67
1458	3.67	8.22			3	10			73.7	76.5			45.69	32.6
1459	4.08	6.32			4	6			71.9	76.5			42.39	36.58
1460	7	8.53			7	11			77.4	81.4			36.52	32.6
1461	5	6.97			6	9			77.6	81.5			39.65	35.96
1462	4.41	5.11			5	6			75.9	76.2			41.9	40.7
1463	5.2	6.4			4	8			71.5	82.9			40.46	37.83
1464	7.59	4.97			9	5			75.7	67.5			35.12	39.07
1465	6.07	5.27			6	5			75.7	79.3			38.9	40.49
1466	7.55	7.56			10	8			86.3	87.3			35.52	37.18
1467	5.11	6.02			5	7			75.1	82.7			41.98	39.77
1468	3.82	4.37			4	4			66.6	74.8			41.57	43.39
1469	8.4	5.61			9	6			78.7	79.2			34.02	41.23
1470	8.92	5.73			11	6			84.5	82.2			32.78	40.37
1471	4.77	6.73			5	8			73.7	82.8			42.29	37.71
1472	4.63	7.09			4	8			69	71.4			40.94	32.93
1473	6.83	7.68			8	9			83.9	80.1			38.69	35.29
1474	8.18	7.3			10	8			82.4	85.2			34.57	37.71
1475	5.15	5.02			5	7			70.1	87.1			39.53	43.02
1476	6.71	5.43			7	6			75.5	83.8			36.23	42.22
1477	5.26	8.41			7	12			83.5	89.9			41.99	34.87
1478	6.99	4.34			9	4			87.2	74.1			37.25	44.77
1479	5.91	8.6			7	10			76.7	81.8			38.53	34.15
1480	5.41	3.77			6	4			76.7	73.2			40.56	45.67
1481	6.01	6.4			6	7			71.2	87.9			36.1	39.77
1482	8.49	5.88			12	7			85.5	83.5			32.99	40.46
1483	4.96	4.37			5	5			73.7	78.7			41.99	43.65
1484	7.21	5.26			8	6			82.1	79.2			38.05	40.04
1485	6.45	7.47			8	8			90	85.4			39.36	37.09
1486	4.27	7.07			4	7			68.5	80			41.23	37.21
1487	7.11	7.73			9	9			85.1	82.6			36.96	35.07
1488	7.42	5.53			8	7			77.1	85.2			35.05	41.41
1489	6.17	3.91			7	4			84.9	74.9			40.26	45.17
1490	7.72	8.05			11	7			85	77.3			34.2	35.69
1491	8.85	6.29			9	5			75	70			32.78	36.34
1492	4.96	5.78			5	6			78	79.8			42.74	40.76
1493	7.87	7.59			9	10			76.2	82.2			33.54	35.1
1494	5.15	6.41			5	7			78	84.6			40.2	39.5
1495	3.9	8.66			4	10			71.4	78.7			42.74	32.87
1496	7.38	7.18			8	8			83.6	81.5			36.3	36.95
1497	6.17	6.26			7	8			82.2	85.7			38.81	40.18
1498	8.67	8.13			10	9			80.3	76.2			33.01	33.2
1499	6.69	4.74			8	5			86.7	79.9			38.94	43.9
1500	7.67	6.99			9	8			75.1	79.6			34.07	36.49
1501	3.76	8.59			4	13			79.7	93.6			46.49	33.85
1502	4.03	7.2			4	7			70.2	75.5			42.73	36.54
1503	3.77	7.42			4	7			69.9	78.3			44.59	36.59
1504	3.34	8.32			4	12			74.2	87.8			46.18	33.9
1505	5.55	6.45			7	6			80.7	80.1			40.72	38.32
1506	3.85	7.87			4	9			69.4	78.6			42.97	33.67
1507	7.23	5.34			9	6			86.2	82.8			37.78	41.99
1508	8.85	8.65			11	12			77	91			30.73	34.19
1509	7.9	7.05			9	9			80.8	81.1			34.34	35.25
1510	3.88	9.26			4	13			80.4	89.4			46.17	31.99
1511	5.9	4.6			5	7			70.4	81.1			38.08	42.02
1512	5.47	7.41			6	9			80.1	86.2			41.85	36.13
1513	6.63	7.55			8	6			83.9	76.8			37.69	36.58
1514	3.45	8.48			4	11			73.2	81.4			43.96	32.84
1515	6.32	6.71			6	6			81.4	74			39.96	36.31
1516	4.15	7.84			5	9			81.3	79			45.83	35.11
1517	5.36	5.01			7	6			83.5	85.5			41.97	43.7
1518	3.93	5.94			5	7			78.7	79.4			45.75	39
1519	5.94	8.26			9	10			91.2	83.1			41.18	34.17
1520	5.81	6.91			6	8			78.4	82.4			38.66	37.46
1521	7.25	8.63			8	10			81.4	80			36.72	33.45
1522	9.8	6.49			12	8			80.8	83.5			30.34	38.56
1523	6.53	4.65			7	6			79.2	83			38.9	43.71
1524	3.29	8.22			2	10			71.6	78.8			45.89	33.59
1525	5.35	6.6			6	8			71.7	83.2			37.37	38.85
1526	4.83	8.34			5	11			77.5	85.7			43.16	34.32
1527	5.22	4.96			7	6			89.4	84.8			43.44	43.73
1528	8.22	6.94			9	8			80.2	77.2			34.41	35.51
1529	5.77	7.56			6	9			78.3	81.4			40.11	36.15
1530	5.55	6.98			7	8			81.3	77.7			41.55	35.8
1531	7.44	7.81			9	9			83.6	79.9			36.95	34.62
1532	7.32	6.58			9	9			84.1	86.8			36.84	38.9
1533	4.55	7.3			5	8			79.4	78.6			43.74	35.01
1534	6.03	8.01			6	10			74.5	83.7			37.96	34.62
1535	5.23	8.07			5	9			74.2	75			39.71	32.91
1536	5.45	8.22			6	10			79.4	85.5			40.51	35.33
1537	5.43	4			5	4			76.8	69.6			41.49	42.88
1538	6.53	5.35			6	5			76.5	73.4			38.28	40.29
1539	2.93	3.97			2	4			72.3	72.3			48.66	43.52
1540	4.05	7.77			4	11			79.2	92.9			45.47	36.03
1541	6.48	8.37			7	11			84.4	82.6			39.35	33.16
1542	2.91	6.69			3	8			72.6	89.8			47.11	39.71
1543	5.91	6.37			6	7			75.9	84.8			36.79	39.21
1544	3.64	4.15			4	5			75	80			45.31	44.61
1545	8.39	5.02			10	5			83.4	79.8			34.12	41.67
1546	8.48	9.19			12	12			83.3	81			32.75	30.99
1547	5.16	4.45			7	4			83.1	74.4			40.82	43.52
1548	5.55	7.12			6	8			75.5	84.2			38.77	36.95
1549	3.01	4.69			3	5			70.3	76.8			47.33	41.09
1550	5.23	8.9			6	10			76.9	74.8			41.98	31.87
1551	3.77	7.92			4	8			73.8	78.9			45.85	34.53
1552	3.82	8.31			5	10			83.1	86.6			46.11	34.24
1553	6.09	7.1			7	7			79.6	80.7			37.61	37.63
1554	5.33	7.65			6	9			79.3	80.5			41.18	35.33
1555	6.33	5.99			6	7			74.6	80.3			37.15	40.98
1556	5.73	5.99			6	6			77.2	76.2			39.52	39.51
1557	8.14	8.1			10	10			80	78			33.94	32.41
1558	6.25	6.45			7	7			75.1	81.2			36.44	37.33
1559	6.99	7.19			8	8			75.8	82.9			35.55	36.69
1560	5.75	7.44			6	9			79.1	86.9			39.63	36.91
1561	7.89	5.57			9	7			80.3	86.2			35.39	40.45
1562	1.63	6.41			1	6			71.7	73.5			51.2	37.74
1563	3.57	4.5			4	5			77.1	80.3			45.9	44.34
1564	5.83	7.04			6	7			80.5	74.1			40.44	36.76
1565	7.1	8.28			7	8			80.7	76.5			37.66	34.2
1566	5.73	8.79			7	11			82	84.9			40.23	33.33
1567	6.25	5.01			6	5			77.9	70.4			38.88	39.5
1568	4.33	7.56			5	9			78.8	75.6			43.27	33.12
1569	8.79	6.48			10	7			79.3	76.4			33.27	37.93
1570	3.39	7.18			4	9			73.9	84			45.29	36.33
1571	7.55	6.1			9	6			82.4	77.5			36.08	39.67
1572	6.57	6.76			6	8			70.4	81.8			35.78	36.59
1573	5.21	6.53			7	7			85.2	81			41.15	38.12
1574	3.09	8.07			3	9			70.8	82.6			46.64	35.29
1575	3.14	3.23			4	3			77.6	74.2			46.15	45.96
1576	1.83	6.09			3	7			62.4	85.6			48.08	40.63
1577	4.03	8.07			4	9			75.4	81			43.75	34.15
1578	5.58	8.71			5	11			77.4	82.4			40.38	32.69
1579	4.15	5.27			5	6			77.6	80.3			45.03	42.14
1580	5.42	9.03			6	12			77.8	87.3			39.89	32.95
1581	6.04	5.47			5	5			71.7	72.6			37.22	38.79
1582	3.79	8.98			3	12			74.1	78.9			46.59	31.16
1583	5.43	7.89			5	9			73.7	86.6			39.12	36.09
1584	5.85	6.9			6	10			81.5	82.5			41.6	34.9
1585	6.09	6.57			7	8			81.9	83.7			39.97	37.92
1586	3.89	5.22			4	6			73.4	84.2			42.71	43.06
1587	5.67	7.93			5	8			73.1	78.9			37.74	34.64
1588	4.41	6.76			5	8			87.4	82.8			45.68	36.38
1589	4.1	6.2			4	6			75.7	79.7			43.43	38.34
1590	7.09	8.13			8	9			90.9	79.9			38.69	34.84
1591	6.57	5.62			6	7			77.5	85.2			38.18	41.84
1592	4.18	8.64			6	10			82.4	81.7			45.78	33.58
1593	6.21	8.95			7	11			83.5	82.2			40.13	32.45
1594	4.34	5.48			5	7			80.2	88.3			43.45	42.45
1595	5.08	9.23			6	11			88.2	80.2			44.01	31.8
1596	5.16	5.87			5	5			73.2	66.3			39.33	37.21
1597	5	6.93			5	8			69.3	72.8			39.43	34.34
1598	5.38	3.99			5	5			72	72.1			39.06	42.78
1599	6.25	5.99			5	6			73.7	74.7			37.79	36.95
1600	6.74	7.24			7	7			83.1	74.9			38.43	36.22
1601	6.75	6.89			7	7			77.6	82.2			37.12	38.59
1602	4.06	6.17			5	6			73.3	76.1			42.13	38.84
1603	4.4	4.23			4	5			71.3	68.5			41.52	40.48
1604	8.01	5.16			10	6			80.9	75.5			33.65	41.4
1605	5.61	6.78			6	8			85	89.1			41.99	38.9
1606	4.26	7.16			4	8			77.2	70.9			45.17	34.58
1607	5.18	7.72			6	9			79.9	83.9			42.44	36.19
1608	4.21	8.03			5	10			74	78			43.33	33.52
1609	5.66	8.49			7	13			86.1	85.5			40.66	32.41
1610	6.41	7.77			6	9			73.1	76.8			36.49	34.17
1611	5.65	6.64			7	6			86.3	65			41.73	33.75
1612	5.07	6.61			6	7			75.5	68.3			41.11	34.72
1613	6.83	8.05			7	9			78.5	85.3			37.38	36.23
1614	5.19	9.88			6	15			84.4	82.9			42.57	28.7
1615	4.85	8.56			4	11			77	91.4			43.73	34.83
1616	2.76	6.32			3	8			72.2	91.3			46.86	40.72
1617	7.6	7.65			10	9			88.3	82.6			36.08	34.69
1618	5.54	6.45			6	6			84.6	78.4			42.26	39.89
1619	5.41	6.16			6	7			77	83.2			40.43	39.88
1620	4.31	9.89			4	13			70.2	80.8			41.48	30.32
1621	4.85	6.89			6	8			75	84.4			40.37	37.16
1622	5.32	8.39			6	10			84.9	76.6			42.5	32.97
1623	8.4	6.66			10	7			82.2	81.2			33.66	38.72
1624	5.51	6.8			6	8			79.7	81.6			40.24	37.28
1625	6.02	7.07			7	8			80.5	82.8			40.77	36.82
1626	5.93	8.71			5	11			72	82.3			37.85	32.8
1627	7.03	7.15			8	7			83.9	78.3			38.11	36.9
1628	5.36	6.2			6	6			80	72			41.85	36.65
1629	9.78	4.67			13	5			83	74.4			31.03	41.94
1630	5.71	4.14			5	4			68.7	75.9			37.92	44.72
1631	5.16	3.1			6	3			74.3	68.5			41.22	44.54
1632	3.92	6.53			6	7			81.9	70.8			44.07	35.33
1633	8.56	7.51			11	8			83.5	77.4			33.62	35.22
1634	4.78	6.04			6	7			70.6	75.8			39.25	37.35
1635	3.88	5.06			3	4			72.5	72.1			46.51	42.67
1636	8.22	5.34			9	6			74.7	76.4			33.6	39.35
1637	4.14	5.19			5	6			76.8	74.7			44.48	40.54
1638	7.7	6.27			8	5			78.9	70			35.63	37.98
1639	5.03	5.95			6	6			77.1	71.7			41.11	37.06
1640	8.17	8.66			9	12			75.6	92.7			34.31	34.43
1641	4.99	8.21			7	10			80.6	87.3			42.08	35.46
1642	8.49	6.62			11	7			88.5	78.7			34.11	37.17
1643	7.7	9.05			9	11			77.1	81.1			34.3	32.48
1644	4	6.69			4	7			70.7	85.2			44.28	39.38
1645	6.93	6.8			8	10			74.7	85.7			35.11	34.65
1646	6.41	8.13			7	10			71.4	85.1			35.66	35.36
1647	6.25	6.33			7	6			81.7	76.7			40.26	39.25
1648	8.03	6.94			11	7			85	81			33.97	37.32
1649	7.09	6.75			7	7			82	84.5			38.22	38.42
1650	8.34	3.89			11	5			83.7	79			32.71	46.6
1651	6.01	5.24			8	5			90.6	76.9			39.35	41.32
1652	5.45	5.03			7	5			76.3	78			38.48	42.45
1653	5.8	6.88			7	9			80.2	85.2			39	36.64
1654	5.19	5.29			7	7			85.2	83.1			42.9	42.76
1655	4.25	5.18			5	5			73.9	79.2			43.67	42.6
1656	8.18	7.6			11	9			79	81.7			32.3	36.77
1657	4.71	9.07			6	11			79	84			43.18	32.46
1658	4.35	8.64			5	11			72.9	83.5			42.86	32.89
1659	8.85	5.62			11	6			85.1	83.9			33.09	42.64
1660	7.09	7.06			8	8			82.1	84.8			36.63	38
1661	5.84	7.1			6	8			71.2	80.7			35.9	36.81
1662	6.9	8.16			7	9			79.8	77.3			37.39	33.54
1663	3.15	4.06			3	5			73	71			47.27	43.47
1664	4.53	7.82			6	8			82.1	81.4			45.2	35.59
1665	8.75	5.7			12	6			84.3	78.2			32.49	40.54
1666	7.6	8.82			10	11			80.2	74.2			34.29	30.8
1667	7.96	3.96			10	4			80.5	70.9			32.92	43.28
1668	5.31	5.45			6	5			85.6	74.3			42.92	40.96
1669	7.79	4.7			9	5			75.7	71.7			34.77	42.78
1670	5.49	6.8			7	6			90.1	74.4			42.7	38
1671	4.68	6.19			5	5			73.7	72.1			42	37.25
1672	4.83	7.29			7	7			83.8	71.3			43.19	35.13
1673	7.81	9.32			10	13			84.8	87.7			34.89	32.06
1674	5.47	4.31			7	5			83.9	79.5			41.79	42.76
1675	5.74	6.1			5	8			74.9	85			38.37	39.97
1676	5.59	8.2			6	10			78.9	82			39.96	34.12
1677	4.2	7.24			4	9			77.9	85.6			44.58	36.33
1678	6.06	6.93			8	9			82.2	77.4			37.68	34.62
1679	7.23	5.91			8	7			79.5	80.2			35.99	40.03
1680	7.8	6.48			9	7			76.9	85.6			34.15	39.93
1681	7.79	7.79			11	8			80.4	80.4			33.75	35.69
1682	6.02	4.96			6	6			83.2	80.2			41.23	40.83
1683	4.09	4.89			4	6			74.9	78.5			44.35	42.12
1684	4.61	7.94			4	8			69.8	80.1			41.67	35.13
1685	4.76	5.85			5	6			70.4	76.5			40	38.28
1686	7.75	7.04			9	8			84.9	83.5			36.23	37.96
1687	8.13	6.41			9	6			81.3	81.9			34.62	38.95
1688	7.87	3.45			9	3			80.8	77.1			35.99	46.47
1689	3.75	6.95			5	7			75.5	81			43.91	37.65
1690	5.25	7.47			6	6			79.5	75.1			41.78	36.4
1691	8.93	4.76			10	5			79.4	77.8			33.46	40.47
1692	7.26	9.01			8	13			82.4	85.4			36.56	32.11
1693	9.16	6.18			11	6			80.7	73.3			32.2	35.86
1694	7.49	6.48			9	7			77.3	84			33.9	39.8
1695	5	6.81			5	7			73.4	82.9			40.87	38.32
1696	6.1	4.72			7	5			83.7	80.6			39.97	43.34
1697	7.64	5.03			10	5			86.8	76.1			35.45	41.41
1698	5.38	7.72			4	9			74.3	80.3			41.75	35.09
1699	7.03	3.81			6	4			75.5	73.8			37.4	45.3
1700	7.2	7.93			7	10			79.7	82.3			37.22	34.3
1701	6.53	6.45			6	6			74.5	77.2			36.62	37.3
1702	6.25	4.67			7	6			86.7	82.4			40.53	43.57
1703	4.24	4.94			4	5			75	80.7			43.45	43.15
1704	5.41	5.33			5	5			72.3	71.5			39.92	38.43
1705	6	7.02			6	7			73.4	82.7			36.92	37.5
1706	7.27	5.67			8	5			79.1	72.4			36.08	38.91
1707	6.37	6.94			7	8			76.9	80.5			36.45	36.48
1708	6.75	8.26			7	11			80.5	87.1			37.86	35.04
1709	2.97	8.03			3	10			68	83.6			45.77	35.84
1710	6.37	8.91			6	10			78.5	77.3			39.48	32.87
1711	6.81	5.93			7	6			80.3	72.4			37.21	37.25
1712	5.47	7.53			6	8			78.8	77.5			41.19	34.85
1713	4.38	5.51			4	8			74.6	85.1			42.2	41.13
1714	3.86	1.93			3	3			80.8	68.5			47.4	49.92
1715	8.33	4.4			10	5			84.9	71.1			34.8	40.76
1716	6.89	8.28			7	10			76.9	79.9			35.61	34.51
1717	4.89	7.53			5	7			77.2	77.2			41.39	36.35
1718	6.8	7.72			7	9			85.2	73.4			38.59	33.47
1719	7.91	8.81			8	13			75.6	92.1			35.33	33.39
1720	7.45	3.54			9	5			78.9	77.4			34.51	45.44
1721	4.9	9.35			6	12			79.9	82.5			43.41	30.83
1722	5.06	3.86			5	4			76.6	69.3			43.04	42.94
1723	2.63	4.94			3	5			75.3	76.6			47.57	42.45
1724	3.05	5.68			3	5			72.5	69.4			47.42	35.73
1725	3.45	4.67			4	5			71.2	67.4			44.74	39.19
1726	5.95	4.39			5	4			75.9	66.9			39.66	40.4
1727	7.25	9.47			8	13			82	85.3			36.22	30.9
1728	3.92	8.87			5	11			84.7	84.4			46.5	32.89
1729	5.69	5.32			5	6			75.6	76.6			38.51	39
1730	3.11	4.29			3	4			78.9	69.3			47.85	40.15
1731	6.82	6.01			8	7			80.1	77.2			38.14	37.45
1732	3.4	6.33			4	6			68.1	74.8			43.46	38.48
1733	2.51	6.57			3	7			74.8	78.2			47.94	37.17
1734	5.39	6.45			5	6			74.4	75.4			39.54	38.46
1735	2.48	2.98			3	4			76.2	75.2			49.26	46.1
1736	9.25	6.37			13	6			83.1	72.8			30.99	36.32
1737	6.29	5.82			7	6			79.7	70.1			38.25	37.04
1738	6.94	7.35			7	9			79.5	86.3			38.21	37.03
1739	8.46	6.55			11	7			88.1	83			35.18	38.94
1740	6.1	5.18			9	5			87.3	73.9			40.03	39.12
1741	6.44	7.86			8	8			82	87.1			37.19	36.58
1742	6.29	6.37			7	6			82.4	79.6			39.67	38.45
1743	4.44	7.01			4	8			77.4	81			44.97	35.91
1744	4.22	6.94			5	8			76.5	78.9			42.26	35.4
1745	5.48	8.36			7	10			85.4	89			41.13	34.93
1746	4.03	5.16			4	6			75	78.6			43.4	42.92
1747	6.62	6.56			6	7			77.2	83.1			37.55	38.59
1748	5.36	6.87			6	7			78.5	81.5			42.39	38.15
1749	7.05	6.46			7	8			77.4	86.4			37.09	39.8
1750	6.66	7.72			7	8			75.5	78.8			36.74	35.55
1751	7.01	7.69			7	10			79.5	84			37.04	35.12
1752	5.09	5.93			6	6			81.2	77.3			42.55	36.91
1753	4.89	4.79			5	5			74.9	77.3			41.67	42.16
1754	6.03	9.52			6	13			74.9	85.3			38.4	31.2
1755	5.66	6.62			6	7			75.8	73.5			39.75	34.98
1756	6.09	8.06			7	9			81.7	78.5			39.78	34.06
1757	5.79	8.83			6	12			78.7	92.7			39.5	33.91
1758	4.7	8.03			6	9			85.8	80.4			44.04	34.11
1759	4.66	9.22			4	14			70.9	93.9			40.79	31.51
1760	6.38	7.59			5	9			72.9	84.3			37.87	36.27
1761	4.96	7.5			5	7			74.4	74.8			39.76	34.81
1762	5.34	6.23			6	6			77.1	72			41.27	37.42
1763	6.4	8.52			7	10			80.8	81.6			38.87	34.05
1764	3.63	4.89			4	5			81.9	83			46.28	43.65
1765	6.49	6.9			6	7			77.8	76			38.93	35.59
1766	7.03	8.93			8	12			85.3	86.7			37.42	33.16
1767	6.68	7.21			7	8			79.7	83.8			37.72	37.02
1768	7.42	4.65			8	5			75.9	80.7			34.31	42.88
1769	5.94	7.21			6	8			82.2	79.9			39.58	36.54
1770	6.05	5.23			7	6			84.6	81.3			40.8	42.98
1771	6.67	5.78			7	6			77.5	76.8			36.29	40.19
1772	4.5	8.01			5	11			79	86.8			42.99	33.71
1773	4.96	8.1			5	10			76.8	84.1			42.17	34.73
1774	5.34	5.48			5	5			75.4	74.2			38.84	38.99
1775	6.25	6.87			7	9			74.2	71.9			37.04	32.82
1776	7.56	6.08			10	6			79.1	75.3			33.27	39.22
1777	6.89	4.93			7	6			73.8	76.8			34.77	42.47
1778	2.6	5.93			3	6			66.8	80.2			46.27	40.56
1779	3.66	6.66			4	5			74.9	73.5			45.49	37.05
1780	8.38	8.69			10	11			80.6	79			34.04	31.79
1781	3.99	7.86			5	8			71.1	75.6			44.59	34.08
1782	5.24	5.44			6	6			81.4	76.9			42.28	41.2
1783	4.83	8.04			5	9			74.4	72.7			41.84	32.84
1784	4.74	4.5			6	5			77.8	77.9			42.22	43.7
1785	2.22	6.41			2	7			68.8	78.1			48.23	38.1
1786	5.03	7.73			7	9			85	79.3			42.18	34.71
1787	4.16	4.81			4	5			74.3	76.6			43.07	42.15
1788	4.98	6.16			7	6			84.3	75.3			42.02	38.99
1789	5.39	5.09			6	7			80.5	85.3			40.25	42.47
1790	8.42	7.21			10	8			81.1	80.6			33.82	37
1791	5.09	7.43			5	8			75.9	75.5			42.12	34.43
1792	7.26	3.35			8	4			81.6	71.9			35.59	44.83
1793	7.5	6.4			8	6			76.4	67.9			35.66	37.33
1794	4.2	4.01			5	4			76	72.7			43.1	44.24
1795	5.06	7.64			6	8			81.2	77			42.43	34.65
1796	7.25	5.79			8	6			80.3	73.1			35.34	38.45
1797	6.55	7.48			8	7			84.5	75			38.06	35.13
1798	7.88	6.99			10	10			82.8	72.3			34.08	30.71
1799	3.73	7.09			6	6			74.7	73.1			42.93	35.96
1800	6.49	6.99			9	7			86.2	75.2			38.62	35.7
1801	5.28	7.29			6	8			80.7	83.2			41.82	37.04
1802	7.53	7.82			10	8			83.1	81.5			34.76	35.8
1803	3.66	7.59			5	8			80.1	82.5			46.27	36.3
1804	8.53	6.75			11	6			82.8	71.7			34.17	35.54
1805	4.97	6.39			5	8			77.4	85.9			43.4	38.4
1806	6.83	5.99			7	7			77	86.5			36.57	41.11
1807	5.33	7.16			6	9			80.1	86.2			41.2	37.04
1808	6.41	6.06			7	7			79	76.6			37.94	35.78
1809	6.93	4.73			8	6			83.1	80.1			37.81	42.6
1810	3.99	8.22			4	11			76.3	83			45.02	33.81
1811	3.44	6.21			3	7			72.9	80.1			46.47	37.74
1812	6.41	6.52			10	9			79.8	93.1			33.55	40
1813	5.68	5.06			6	6			81.6	82.7			41.44	42.12
1814	3.99	6.13			4	6			76.6	77.5			44.69	38.75
1815	4.84	6.78			4	7			71.9	82.3			41.56	38.26
1816	7.78	7.03			9	11			85.2	85.2			36.25	35.27
1817	5.08	7.83			5	9			72.5	86			41.35	35.28
1818	7.09	5.91			8	6			78.3	82.1			36.28	41.28
1819	2.73	6.02			2	6			68.8	77.3			47.87	38.38
1820	4.08	8.66			3	12			66.2	90.6			41.05	34.27
1821	7.64	4.57			10	5			86	79.1			36.79	42.08
1822	6.49	7.97			9	11			84	84.5			35.4	33.33
1823	6.93	4.92			8	6			77.7	85.2			35.65	43.06
1824	5.28	7.37			4	8			67.1	83.4			38.28	35.93
1825	4.41	6.94			4	7			71.8	71.9			42.05	35.44
1826	6.8	4.44			5	5			74	79.8			37.02	42.96
1827	5.69	6.95			5	7			71	81.9			37.1	38.16
1828	5.02	4.27			6	5			79.3	81.4			41.99	45.18
1829	4.88	7.59			5	9			75.3	88.8			40.86	36.16
1830	3.75	9.2			4	12			77	84.9			43.69	32.01
1831	4.52	5.26			5	7			79	93			44.44	44.1
1832	6.93	6.67			7	6			76.2	75.9			36.4	37.22
1833	8.03	8.03			8	10			82.5	81.5			36.14	33.2
1834	4.8	7.69			6	7			82.6	76.1			43.78	35.78
1835	4.1	8.28			4	9			75.8	80.6			45.74	33.93
1836	5.2	5.78			5	5			73.9	72.4			40.11	38.21
1837	6.64	7.89			7	9			79.5	81			37.5	35.49
1838	3.83	7.2			3	7			72	79.4			45.17	37.09
1839	5.02	6.77			7	6			85.6	78.3			42.56	38.65
1840	4.33	8.36			5	10			76.8	86.1			43.87	34.4
1841	6.76	4.79			8	5			80.4	71.3			36.41	40.94
1842	4.41	6.49			5	7			75.7	78.5			41.43	37.99
1843	5.12	7.4			5	8			79	82.3			42.19	36.38
1844	6.83	8.27			6	8			79.1	80.2			38.82	35.34
1845	4.29	5.79			6	6			82.4	83.4			45.15	41.22
1846	2.57	5.29			3	5			72.5	80.1			47.06	41.68
1847	3.01	6.72			3	7			76.2	84.1			47.31	39.5
1848	7.78	6.79			8	6			77.3	73.9			35.75	37.52
1849	6.08	9.33			8	11			84.2	82.6			40.81	31.58
1850	8.05	8.99			9	10			81.3	74.7			35.4	32.06
1851	7.93	3.4			10	3			82.4	72.1			34.51	46.51
1852	6.24	7.81			8	9			85.8	75.2			39.63	33.9
1853	7.66	6.52			7	5			79.4	73			36.03	37.25
1854	8.14	5.22			10	6			85.2	83			35.34	42.75
1855	3.93	5.62			4	7			77	87.5			44.3	41.3
1856	3.33	9.11			3	10			66.4	76.5			43.44	32.12
1857	6.2	8.31			6	12			76.9	87.1			38.75	33.77
1858	3.9	5.88			3	6			66.5	73.2			41.58	36.17
1859	5.43	4.53			5	5			71.8	75.9			38.67	43.68
1860	6.66	6.33			7	8			78.8	82.8			37.62	39.14
1861	3.97	7.69			4	9			72.1	75.4			42.74	34.24
1862	8.24	5.32			10	6			82.9	79.8			34.23	41.26
1863	5.98	7.25			6	8			83.9	82.8			41.64	35.8
1864	6.69	5.94			8	5			84.9	72.4			38.99	39.15
1865	4.05	6.67			4	6			76.6	74.7			44.76	37.1
1866	5.49	8.84			6	10			80.3	75.4			41.98	32.31
1867	3.65	8.12			4	11			77.6	78.5			46.35	32.89
1868	6.02	5.97			5	5			78.8	65			40.77	33.98
1869	3.25	2.73			4	3			79.6	73.7			46	46.8
1870	5.7	6.06			7	7			87	89.1			41.98	41.21
1871	5.36	5.11			6	7			76.9	82.8			40.55	41.97
1872	4.59	4.3			5	5			75.2	78.6			43.62	42.83
1873	7.41	6.18			9	6			82	80.8			36.09	40.48
1874	7.67	4			12	5			89.7	78.5			32.95	44.32
1875	2.68	6.33			2	7			75.7	81.6			49.3	39.74
1876	4.26	7.66			4	8			77.5	73.6			45.59	34.46
1877	6.67	5.29			7	5			79.2	71.1			38.05	39.92
1878	7.94	8.02			8	8			78.7	75.5			35.14	34.6
1879	2.61	6.67			2	7			74.8	80.8			49.33	38.32
1880	3.5	3.92			3	4			71.6	72.4			44.92	45.01
1881	5	8.64			5	10			74.2	80.4			42.42	33.21
1882	5.79	7.87			5	9			72.3	76.5			38.49	34.93
1883	5.1	6.41			6	7			75.1	83.3			41.01	39.97
1884	3.55	7.07			3	7			74.1	77.2			46.89	35.8
1885	4.1	8.01			5	10			75.9	89.3			42.86	35.93
1886	6.09	7.49			6	8			77.2	80.2			38.38	35.66
1887	5.2	5.77			6	7			78.3	83.5			41.88	41
1888	4.85	6.29			4	6			74	78.4			42.35	38.33
1889	5.94	6.28			5	5			78.1	70.5			40	36.88
1890	6.72	8.47			7	10			85.2	77.7			39.14	32.51
1891	4.69	5.82			5	6			81.5	76.8			43.71	38.72
1892	7.95	7.36			9	8			79.8	81.4			35.42	36.68
1893	4.65	5.79			5	6			80.6	78.2			44.5	38.17
1894	5.29	7.6			5	10			70.7	81.4			38.48	34.47
1895	6.86	7.44			8	8			82.1	79.2			36.81	34.55
1896	5.17	7.13			6	8			75.3	73.7			39.43	33.18
1897	5.19	6.17			6	7			83	82.9			42.5	39.36
1898	6.99	6.54			9	6			87.8	77.5			38.04	38.4
1899	4.26	5.08			5	5			76.2	80.2			43.11	43.17
1900	8.13	8.36			10	11			79.7	83.6			32.23	34.2
1901	5.14	7.83			5	10			72.9	80.4			40.67	33.78
1902	3.47	8.47			4	10			76.6	81.6			45.5	33.97
1903	7.78	8.51			9	10			80.5	82			35.08	33.89
1904	5.21	7.59			5	9			78.7	81.8			43.12	35.38
1905	5.21	7.91			7	8			81.9	76.7			41.22	35.16
1906	8.42	8.14			11	10			86.5	81			34.52	34.21
1907	5.78	5.17			7	5			88.5	79.1			42.36	43.13
1908	8.51	6.33			9	7			76.2	79.6			33.8	39.67
1909	9.24	6.17			13	7			76.6	82.7			28.18	40.5
1910	2.23	6.49			2	7			69.4	74.6			49.21	35.31
1911	7.86	5.95			8	8			73.3	88.5			34.12	41.28
1912	4.32	7.51			6	8			75.8	76.7			41.85	35.23
1913	4.83	5.94			5	6			75	82.4			43.38	40.88
1914	6.2	4.22			6	5			73.6	76.2			36.63	44.33
1915	8.87	4.5			11	4			80.7	72.1			32.33	41.7
1916	3.46	7.29			5	8			76.7	79			45.05	36.33
1917	9.65	5.99			14	8			86.1	86.9			31.27	39.97
1918	5.38	6.36			7	6			84.7	79.6			42.41	40
1919	4.38	8.07			5	10			72.6	78.6			43.31	34.36
1920	6.02	6.75			8	8			89.5	86			40.65	39.08
1921	6.38	7.42			8	9			85.7	84.7			39.38	36.41
1922	6.36	7.74			8	10			83.6	78.3			39.19	33.77
1923	5.32	4.28			6	5			78.8	74.4			42.22	43.66
1924	5.43	6.87			6	7			75.4	76.2			38.59	36.47
1925	4.78	8.01			5	9			73.2	83.8			40.46	35.94
1926	4.71	7.56			5	9			72	81.7			41.2	36.29
1927	6.83	8.55			7	11			86.4	89.4			39.19	34.7
1928	3.86	8.66			4	10			72.3	80.9			45.25	33.02
1929	3.34	8.51			4	11			75	83.1			45.39	33.21
1930	3.98	5.41			4	5			70.4	74.1			42.19	40.04
1931	3.49	4.34			4	5			77.2	74.7			45.49	41.75
1932	5.47	7.85			5	8			74.7	81.8			39.39	35.62
1933	8.18	6.95			9	8			76.9	78.2			33.53	34.99
1934	6.7	6.18			7	6			78.4	73.8			37.52	36.17
1935	5.66	6.26			6	8			75.2	85.5			39.29	40.67
1936	5.74	8.93			7	11			81.7	81.3			40.34	32.89
1937	3.12	5.97			4	6			69.1	81			45.9	40.58
1938	2.74	5.69			3	7			74.5	82.3			46.94	38.72
1939	3.01	6.41			3	6			69.3	78.2			45.95	39.48
1940	8.07	6.35			9	6			80.6	77.5			35.1	39.22
1941	4.89	5.98			5	7			69.2	82.8			39.13	39.35
1942	4.98	4.46			6	5			79.6	81.6			42.33	44.11
1943	5.56	7.36			5	7			70.9	79.6			37.75	35.86
1944	4.26	8.23			4	11			73.5	87			43.11	34.84
1945	4.84	5.42			5	6			78.3	74.4			42.88	38.48
1946	8.57	7.36			11	8			86.4	83.3			34.67	36.83
1947	4.33				4				72.6				42.51
1948	8.73				12				89.7				33.51
1949	4.22				4				75.7				44.96
1950	8.35				12				84				33.44
1951	6.62				6				73.4				36.76
1952	7.03				8				85				37.52
1953	6.02				7				85.7				40.31
1954	4.76				5				78.1				44.21
1955	7.37				8				77.2				35.43
1956	7.97				9				80.6				35.09
1957	7.89				9				84.6				36.12
1958	4.04				4				76.8				44.67
1959	7.38				10				81.3				34.4
1960	3.81				5				77.5				43.88
1961	7.83				9				83				36.16
1962	7.23				10				91.9				37.44
1963	4.11				5				83.4				46.1
1964	6.6				7				81				37.83
1965	4.82				6				87.6				44.3
1966	8.73				13				83.1				30.56
1967	9.15				11				82.3				33.04
1968	8.21				10				86.3				34.93
1969	4.24				4				77.6				44.27
1970	3.78				4				71.4				42.94
1971	6.45				6				76.4				37.15
1972	5.16				5				73.2				39.44
1973	7.4				9				80				35.37
1974	5.09				5				72.5				40.25
1975	5.03				5				74.4				40.28
1976	9.58				12				83				30.71
1977	4.5				5				72.2				42.14
1978	7.94				8				73.6				33.81
1979	7.42				8				74.6				35.36
1980	6.19				7				72.2				35.05
1981	3.96				5				74.9				44.46
1982	7.5				8				82.2				36.18
1983	7.03				9				69.5				32.23
1984	3.89				4				72.1				44.44
1985	2.6				1				65.3				47.06
1986	4.7				5				77.2				44.08
1987	3.69				4				73.4				45.39
1988	5.3				6				80.3				41.16
1989	7.97				9				84.7				35.73
1990	7.64				9				85.9				36.26
1991	5.61				6				73.5				38.82
1992	5.53				5				75.6				39.49
1993	3.37				4				73.9				47.14
1994	5.8				6				79.2				40.75
1995	8.73				11				81.3				33.21
1996	3.86				4				77.4				45.94
1997	6.41				6				73.2				37.87
[truncated: 1,484 more rows]
