# Supplementary material for: The association between body composition and metabolically unhealthy profile of adults with normal weight in Northwest China
Source: PLoS One. 2021 Mar 25;16(3):e0248782. doi: 10.1371/journal.pone.0248782 (PMC7993598; doi:10.1371/journal.pone.0248782)
Supplement: S2 Data — (XLS) [file pone.0248782.s004.xls]

## Sheet: S2 Data
S2 Data_the values used to build Fig 3. (Fig 3. The MUHNW percentage between male and female for different age groups)
	35-39 years old group	40-44 years old group	45-49 years old group	50-54 years old group	55-59 years old group	60-64 years old group	65-69 years old group	70-74 years old group
male	0.167	0.311	0.286	0.315	0.295	0.277	0.311	0.368
female	0.259	0.261	0.297	0.357	0.407	0.436	0.565	0.54
c2	2.16	0.96	0.09	1.54	9.59	21.06	63.05	18.63
P value	0.14	0.33	0.77	0.21	0.002	< 0.001	< 0.001	< 0.001
