# Supplementary material for: The association between body composition and metabolically unhealthy profile of adults with normal weight in Northwest China
Source: PLoS One. 2021 Mar 25;16(3):e0248782. doi: 10.1371/journal.pone.0248782 (PMC7993598; doi:10.1371/journal.pone.0248782)
Supplement: S3 Data — (XLS) [file pone.0248782.s005.xls]

## Sheet: S3 Data
S3 Data_the values used to build Fig 4. (Fig 4. The means of FMI, VFL, WCF and SMR in different age groups)
BC	sex		35-39 years old group	40-44 years old group	45-49 years old group	50-54 years old group	55-59 years old group	60-64 years old group	65-69 years old group	70-74 years old group
FMI	male	MHNW	4.34	4.46	4.6	4.59	4.69	4.81	4.87	5.07
		MUHNW	4.36	4.96	5.11	5	5.21	5.1	5.35	5.5
		t	0.06	2.05	2.68	2.67	3.5	1.93	4.08	2.88
		P value	0.95	0.04	0.01	0.01	0.001	0.054	<0.001	0.004
	female	MHNW	6.16	6.11	6.26	6.59	6.68	6.75	6.84	6.82
		MUHNW	6.51	6.33	6.48	6.75	6.91	7.06	7.1	7.24
		t	1.77	1.44	1.93	1.52	1.76	2.23	1.91	2.39
		P value	0.08	0.15	0.06	0.13	0.08	0.03	0.06	0.02
VFL	male	MHNW	4.94	4.97	5.18	5.22	5.46	5.61	5.63	5.86
		MUHNW	5	5.66	6.04	5.87	6.15	6.09	6.33	6.6
		t	0.1	2.07	3.26	3.15	3.42	2.3	4.45	3.47
		P value	0.92	0.04	0.001	0.002	0.001	0.02	<0.001	0.001
	female	MHNW	6.63	6.5	6.69	7.24	7.39	7.61	7.73	7.77
		MUHNW	7.47	7	7.21	7.6	7.9	8.2	8.11	8.51
		t	2.49	2.08	2.92	2.14	2.47	2.53	1.64	2.56
		P value	0.02	0.04	0.004	0.03	0.01	0.01	0.1	0.01
WCF	male	MHNW	80.43	80.73	80.4	79.88	80.18	79.56	77.96	77.34
		MUHNW	83.2	82.64	83.45	82.62	82.74	81.21	80.87	79.42
		t	1.44	1.93	3.77	4.59	3.9	2.51	5.34	3.38
		P value	0.16	0.06	<0.001	<0.001	<0.001	0.01	<0.001	0.001
	female	MHNW	78.66	78.8	78.56	79.05	78.5	77.57	76.79	75.97
		MUHNW	81.23	80.63	80.46	80.33	80.05	79.78	78.3	77.93
		t	3.61	3.02	4.16	3.38	3.15	4.24	3.08	3
		P value	<0.001	0.003	<0.001	0.001	0.002	<0.001	0.002	0.003
SMR	male	MHNW	44.39	44.18	43.81	43.7	43.3	42.72	42.26	41.42
		MUHNW	44.65	43.25	42.81	42.96	42.33	42.32	41.52	40.59
		t	0.27	1.59	2.22	2.06	2.86	1.14	2.81	2.45
		P value	0.79	0.11	0.03	0.04	0.01	0.26	0.01	0.02
	female	MHNW	38.55	38.93	38.5	37.57	37.3	36.65	36.29	35.83
		MUHNW	38.2	38.62	38.25	37.48	36.93	36.37	36.03	35.37
		t	0.84	0.95	0.99	0.41	1.34	0.94	0.93	1.27
		P value	0.41	0.34	0.32	0.68	0.18	0.35	0.35	0.21
